# Supplementary material for: Redefining awn development in rice through the breeding history of Japanese awn reduction
Source: Front Plant Sci. 2024 May 16;15:1370956. doi: 10.3389/fpls.2024.1370956 (PMC11137238; doi:10.3389/fpls.2024.1370956)
Supplement: Supplementary file 2 [file Table_1.xlsx]

## Sheet: Sup. Table 1
Supplemental Table 1: List of 208 rice varieties classified by awn length
		plant number
	heading period	long	short	awnless
nonglutinous	early	22	4	7
	middle	29	7	25
	late	28	10	32
glutinous	early	1	0	11
	middle	3	2	11
	late	6	3	7
	total	89	26	93
	%	43	13	45
Taken from "Product list of Kaga domain (1736)"

## Sheet: Sup. Table 2
Supplemental Table 2: Varieties used in this study.
ID	variety name	landrace/modern	growing place	OsEPFL1	An-1	ONAC085	Awn development
KOB001	Gouriki	landrace	Chugoku	Hap.A	an-1 (Tn1+)	ONAC085Yam	Hardly
KOB002	Hinomaru7011	landrace	Hokuriku	Hap.A	an-1 (Tn1+)	ONAC085Nip	Hardly
KOB003	Mangoku	landrace	Tohoku	Hap.A	An-1	ONAC085Nip	Vigorously
KOB004	Kairyoshinkou	modern	Tohoku	Hap.B	an-1 (Tn1+)	ONAC085Nip	Hardly
KOB005	Senichi(KOB005)	landrace	Kanto	Hap.A	an-1 (Tn1+)	ONAC085Yam	Hardly
KOB006	Tajimagouriki	landrace	Kansai	Hap.A	an-1 (Tn1+)	ONAC085Yam	Hardly
KOB007	Kamenoo(KOB007)	landrace	Tohoku	Hap.C	an-1 (Tn1+)	ONAC085Nip	Vigorously
KOB008	Wataribune (KOB008)	landrace	Kansai	Hap.A	an-1 (Tn1+)	ONAC085Nip	Moderately
KOB009	Kokuryomiyako	landrace	Chugoku	Hap.A	an-1 (Tn1+)	ONAC085Yam	Hardly
KOB010	Yamadaho (KOB010)	landrace	Kansai	Hap.A	an-1 (Tn1+)	ONAC085Yam	Hardly
KOB011	Kairyohattannagare	modern	Chugoku	Hap.A	an-1 (Tn1+)	ONAC085Yam	Hardly
KOB012	Hattansou	landrace	Chugoku	Hap.A	an-1 (Tn1+)	ONAC085Yam	Hardly
KOB013	Kamenoo4	landrace	Tohoku	Hap.B	an-1 (Tn1+)	ONAC085Nip	Hardly
KOB014	Tasensho	modern	Tokai	Hap.A	an-1 (Tn1+)	ONAC085Yam	Hardly
KOB015	Miyamanishiki	modern	Kanto	Hap.B	an-1 (Tn1+)	ONAC085Nip	Hardly
KOB017	Funakiomachi	landrace	Chugoku	Hap.A	an-1 (Tn1+)	ONAC085Nip	Moderately
KOB018	Fujisaka5	modern	Tohoku	Hap.A	an-1 (Tn1+)	ONAC085Yam	Hardly
KOB019	Iwai	landrace	Kansai	Hap.A	an-1 (Tn1+)	ONAC085Yam	Hardly
KOB020	Benkei (KOB020)	landrace	Kansai	Hap.A	an-1 (Tn1+)	ONAC085Nip	Hardly
KOB021	Yajouho	landrace	Kansai	Hap.A	an-1 (Tn1+)	ONAC085Yam	Hardly
KOB022	Takanenishiki	modern	Kanto	Hap.B	an-1 (Tn1+)	ONAC085Nip	Hardly
KOB024	Wakaba	modern	Tokai	Hap.A	an-1 (Tn1+)	ONAC085Yam	Hardly
KOB025	Yamasakae	modern	Tokai	Hap.A	an-1 (Tn1+)	ONAC085Yam	Hardly
KOB026	Kinaiomachi	landrace	Kansai	Hap.A	an-1 (Tn1+)	ONAC085Nip	Moderately
KOB027	Fukunohana	modern	Tohoku	Hap.A	an-1 (Tn1+)	ONAC085Nip	Hardly
KOB028	Akebono	modern	Tokai	Hap.A	an-1 (Tn1+)	ONAC085Yam	Hardly
KOB029	Shigawatarifune2	landrace	Kansai	Hap.A	an-1 (Tn1+)	ONAC085Yam	Hardly
KOB031	Hyogoomachi	modern	Kansai	Hap.A	an-1 (Tn1+)	ONAC085Yam	Hardly
KOB032	Nourin22	modern	Kansai	Hap.A	an-1 (Tn1+)	ONAC085Nip	Hardly
KOB033	Ipponjime	modern	Hokuriku	Hap.B	an-1 (Tn1+)	ONAC085Yam	Hardly
KOB034	Yumesansui	modern	Tokai	Hap.A	an-1 (Tn1+)	ONAC085Nip	Hardly
KOB035	Ouu239	modern	Tohoku	Hap.A	an-1 (Tn1+)	ONAC085Yam	Hardly
KOB036	Kyotoasahi (KOB036)	landrace	Kansai	Hap.A	an-1 (Tn1+)	ONAC085Nip	Hardly
KOB037	Nadanishiki	modern	Kansai	Hap.A	an-1 (Tn1+)	ONAC085Yam	Hardly
KOB038	Zengokuwase	modern	Tohoku	Hap.C	an-1 (Tn1+)	ONAC085Nip	Vigorously
KOB039	Gohyakumangoku	modern	Hokuriku	Hap.B	an-1 (Tn1+)	ONAC085Nip	Moderately
KOB040	Hattan35	modern	Chugoku	Hap.A	an-1 (Tn1+)	ONAC085Yam	Hardly
KOB041	Yukigesho	modern	Tohoku	Hap.A	an-1 (Tn1+)	ONAC085Nip	Hardly
KOB043	Shirotaenishiki	modern	Kanto	Hap.A	an-1 (Tn1+)	ONAC085Nip	Hardly
KOB044	Nourin8	modern	Kansai	Hap.A	an-1 (Tn1+)	ONAC085Nip	Hardly
KOB045	Hyogoyumenishiki	modern	Kansai	Hap.A	an-1 (Tn1+)	ONAC085Yam	Hardly
KOB046	Omachi (KOB046)	landrace	Chugoku	Hap.A	an-1 (Tn1+)	ONAC085Nip	Moderately
KOB047	Sachikaze	modern	Tokai	Hap.A	an-1 (Tn1+)	ONAC085Yam	Hardly
KOB048	Kojounishki	modern	Tohoku	Hap.B	an-1 (Tn1+)	ONAC085Yam	Hardly
KOB049	Ginbozu (KOB049)	landrace	Hokuriku	Hap.A	an-1 (Tn1+)	ONAC085Nip	Hardly
KOB050	Takenari	landrace	Tokai	Hap.A	an-1 (Tn1+)	ONAC085Yam	Hardly
KOB051	Hokuriku12	modern	Hokuriku	Hap.B	an-1 (Tn1+)	ONAC085Nip	Hardly
KOB052	Sachidama	modern	Chugoku	Hap.B	an-1 (Tn1+)	ONAC085Nip	Hardly
KOB055	Tounou1	modern	Tokai	Hap.A	an-1 (Tn1+)	ONAC085Nip	Hardly
KOB056	Akitakomachi	modern	Tohoku	Hap.A	an-1 (Tn1+)	ONAC085Nip	Hardly
KOB057	Kankei56	modern	Kanto	Hap.A	an-1 (Tn1+)	ONAC085Nip	Hardly
KOB058	Shinyamabuki	modern	Tokai	Hap.A	an-1 (Tn1+)	ONAC085Yam	Hardly
KOB059	Toyonishiki	modern	Tohoku	Hap.A	an-1 (Tn1+)	ONAC085Nip	Hardly
KOB060	Waseasahi	modern	Tokai	Hap.A	an-1 (Tn1+)	ONAC085Nip	Hardly
KOB061	Ouu237	modern	Tohoku	Hap.A	an-1 (Tn1+)	ONAC085Nip	Hardly
KOB062	Shinigou	landrace	Tohoku	Hap.C	an-1 (Tn1+)	ONAC085Nip	Vigorously
KOB063	Mutsuhomare	modern	Tohoku	Hap.A	an-1 (Tn1+)	ONAC085Yam	Hardly
KOB064	Oyamanishiki	modern	Hokuriku	Hap.A	an-1 (Tn1+)	ONAC085Nip	Hardly
KOB065	Senbonnishiki	modern	Chugoku	Hap.A	an-1 (Tn1+)	ONAC085Yam	Hardly
KOB066	Sasanishiki	modern	Tohoku	Hap.B	an-1 (Tn1+)	ONAC085Nip	Hardly
KOB067	Tojinoyume	modern	Kansai	Hap.A	an-1 (Tn1+)	ONAC085Nip	Hardly
KOB068	Kannomai	modern	Chugoku	Hap.A	an-1 (Tn1+)	ONAC085Nip	Hardly
KOB070	Yamabiko	modern	Tokai	Hap.A	an-1 (Tn1+)	ONAC085Nip	Hardly
KOB071	Akitsuho	modern	Tokai	Hap.A	an-1 (Tn1+)	ONAC085Nip	Hardly
KOB073	Tojinohana	modern	Kansai	Hap.A	an-1 (Tn1+)	ONAC085Nip	Hardly
KOB075	Chukyoasahi	modern	Tokai	Hap.A	an-1 (Tn1+)	ONAC085Nip	Hardly
KOB076	Waseshinriki	landrace	Tokai	Hap.A	an-1 (Tn1+)	ONAC085Yam	Hardly
KOB077	Shirogiku	modern	Tokai	Hap.A	an-1 (Tn1+)	ONAC085Yam	Hardly
KOB078	Reimei	modern	Tokai	Hap.A	an-1 (Tn1+)	ONAC085Yam	Hardly
KOB079	Ginnosei	modern	Tohoku	Hap.A	an-1 (Tn1+)	ONAC085Nip	Hardly
KOB080	Hokushin1	modern	Tokai	Hap.A	an-1 (Tn1+)	ONAC085Yam	Hardly
KOB083	Chujo2	modern	Tokai	Hap.A	an-1 (Tn1+)	ONAC085Nip	Hardly
KOB084	Shuhou	modern	Tokai	Hap.A	an-1 (Tn1+)	ONAC085Yam	Hardly
KOB085	Asominori	modern	Kyushu	Hap.A	an-1 (Tn1+)	ONAC085Yam	Hardly
KOB086	Sasashigure	modern	Tohoku	Hap.B	an-1 (Tn1+)	ONAC085Nip	Hardly
KOB087	Reihou	modern	Kyushu	Hap.A	an-1 (Tn1+)	ONAC085Nip	Hardly
KOB088	Shirosenbon	landrace	Tokai	Hap.A	an-1 (Tn1+)	ONAC085Yam	Hardly
KOB089	Hyoukeisake18	modern	Kansai	Hap.A	an-1 (Tn1+)	ONAC085Yam	Hardly
KOB090	Kairyoomachi	modern	Chugoku	Hap.B	an-1 (Tn1+)	ONAC085Nip	Moderately
KOB091	Koiomachi	modern	Chugoku	Hap.A	an-1 (Tn1+)	ONAC085Nip	Hardly
KOB092	Kinmonnishiki	modern	Kanto	Hap.B	an-1 (Tn1+)	ONAC085Nip	Hardly
KOB093	Koshihikari	modern	Tokai	Hap.A	an-1 (Tn1+)	ONAC085Nip	Hardly
KOB094	Shiranui	modern	Kyushu	Hap.A	an-1 (Tn1+)	ONAC085Nip	Hardly
KOB095	Hokuriku20	modern	Hokuriku	Hap.A	an-1 (Tn1+)	ONAC085Nip	Hardly
KOB096	Nourin17	modern	Tohoku	Hap.A	an-1 (Tn1+)	ONAC085Nip	Hardly
KOB097	Ooseto	modern	Chugoku	Hap.A	an-1 (Tn1+)	ONAC085Nip	Hardly
KOB098	Nakateshinriki	landrace	unknown	Hap.A	an-1 (Tn1+)	ONAC085Yam	Hardly
KOB099	Nihonmasari	modern	Kanto	Hap.A	an-1 (Tn1+)	ONAC085Nip	Hardly
KOB100	Hokuriku52	modern	Hokuriku	Hap.A	an-1 (Tn1+)	ONAC085Yam	Hardly
KOB101	Rikuu132	modern	Tohoku	Hap.B	an-1 (Tn1+)	ONAC085Nip	Hardly
KOB102	Kougyoku	modern	Tokai	Hap.A	an-1 (Tn1+)	ONAC085Yam	Hardly
KOB103	Hanafubuki	modern	Tohoku	Hap.A	an-1 (Tn1+)	ONAC085Yam	Hardly
KOB104	Nourin41	modern	Hokuriku	Hap.A	an-1 (Tn1+)	ONAC085Nip	Hardly
KOB105	Aichiasahi (K)	modern	Tokai	Hap.A	an-1 (Tn1+)	ONAC085Yam	Hardly
KOB106	Kinki33	modern	Kansai	Hap.A	an-1 (Tn1+)	ONAC085Yam	Hardly
KOB107	Aiyama	modern	Kansai	Hap.A	an-1 (Tn1+)	ONAC085Yam	Hardly
KOB108	Hinohikari	modern	Kyushu	Hap.A	an-1 (Tn1+)	ONAC085Nip	Hardly
KOB109	Shirayukihime	modern	Tokai	Hap.A	an-1 (Tn1+)	ONAC085Nip	Hardly
KOB111	Kuranohana	modern	Tohoku	Hap.A	an-1 (Tn1+)	ONAC085Nip	Hardly
KOB113	Hattannishiki1	modern	Chugoku	Hap.A	an-1 (Tn1+)	ONAC085Nip	Hardly
KOB114	Ginomi	modern	Kansai	Hap.A	an-1 (Tn1+)	ONAC085Nip	Hardly
KOB115	Hayaoozeki1	landrace	Chugoku	Hap.A	an-1 (Tn1+)	ONAC085Yam	Hardly
KOB116	Hitachinishiki	modern	Kanto	Hap.A	an-1 (Tn1+)	ONAC085Nip	Hardly
KOB117	Kikusui	modern	Tokai	Hap.A	an-1 (Tn1+)	ONAC085Nip	Moderately
KOB118	Yamadanishiki	modern	Kansai	Hap.A	an-1 (Tn1+)	ONAC085Yam	Hardly
KOB119	Rokkonishiki	modern	Kansai	Hap.A	an-1 (Tn1+)	ONAC085Yam	Hardly
KOB120	Tokaiasahi	modern	Tokai	Hap.A	an-1 (Tn1+)	ONAC085Yam	Hardly
KOB121	Asahimochi	modern	Tokai	Hap.A	an-1 (Tn1+)	ONAC085Nip	Hardly
KOB122	Hyoukeika62	modern	Kansai	Hap.A	an-1 (Tn1+)	ONAC085Yam	Hardly
KOB123	Nakateshinsenbon	modern	Tokai	Hap.A	an-1 (Tn1+)	ONAC085Nip	Hardly
KOB124	Sakepikari	modern	Kanto	Hap.A	an-1 (Tn1+)	ONAC085Nip	Hardly
KOB125	Hitomebore	modern	Tohoku	Hap.A	an-1 (Tn1+)	ONAC085Nip	Hardly
KOB126	Ouu2	modern	Tohoku	Hap.B	an-1 (Tn1+)	ONAC085Nip	Hardly
KOB127	Nadahikari	modern	Kansai	Hap.A	an-1 (Tn1+)	ONAC085Yam	Hardly
KOB128	Nourin1	modern	Hokuriku	Hap.B	an-1 (Tn1+)	ONAC085Nip	Hardly
KOB130	Tosanishiki	modern	Chugoku	Hap.A	an-1 (Tn1+)	ONAC085Yam	Hardly
KOB132	Nourin21	modern	Hokuriku	Hap.B	an-1 (Tn1+)	ONAC085Nip	Hardly
KOB133	Misatonishiki	modern	Tohoku	Hap.A	an-1 (Tn1+)	ONAC085Yam	Hardly
KOB134	Nipponbare	modern	Tokai	Hap.A	an-1 (Tn1+)	ONAC085Nip	Hardly
KOB135	Wakamizu	modern	Tokai	Hap.A	an-1 (Tn1+)	ONAC085Nip	Hardly
KOB136	Kinmaze	modern	Tokai	Hap.A	an-1 (Tn1+)	ONAC085Nip	Hardly
KOB137	Hatsugozen	modern	Kansai	Hap.A	an-1 (Tn1+)	ONAC085Nip	Hardly
KOB139	Fukuhikari	modern	Hokuriku	Hap.A	an-1 (Tn1+)	ONAC085Nip	Hardly
KOB140	Okayamayakusake48	modern	Chugoku	Hap.A	an-1 (Tn1+)	ONAC085Yam	Hardly
KOB141	Todorokiwase	modern	Hokuriku	Hap.A	an-1 (Tn1+)	ONAC085Yam	Hardly
KOB142	Hyogokitanishiki	modern	Kansai	Hap.A	an-1 (Tn1+)	ONAC085Yam	Hardly
KOB143	Dontokoi	modern	Hokuriku	Hap.A	an-1 (Tn1+)	ONAC085Nip	Hardly
KOB144	Saikai134	modern	Kyushu	Hap.A	an-1 (Tn1+)	ONAC085Yam	Hardly
KOB145	Zensho26	modern	Tokai	Hap.A	an-1 (Tn1+)	ONAC085Yam	Hardly
KOB146	Hatsunishiki	modern	Tohoku	Hap.B	an-1 (Tn1+)	ONAC085Nip	Hardly
KOB147	Saganohana	modern	Kyushu	Hap.A	an-1 (Tn1+)	ONAC085Nip	Hardly
KOB148	Ginnoyume	modern	Shikoku	Hap.A	an-1 (Tn1+)	ONAC085Nip	Hardly
KOB150	Akinosei	modern	Tohoku	Hap.A	an-1 (Tn1+)	ONAC085Nip	Hardly
KOB151	Chubusake86	modern	Tokai	Hap.A	an-1 (Tn1+)	ONAC085Nip	Hardly
KOB152	Daiikusake684	modern	Kansai	Hap.A	an-1 (Tn1+)	ONAC085Yam	Hardly
KOB153	Ginfubuki	modern	Kansai	Hap.A	an-1 (Tn1+)	ONAC085Yam	Hardly
KOB154	Hattan10	landrace	Chugoku	Hap.A	an-1 (Tn1+)	ONAC085Yam	Hardly
KOB155	Hattan40	modern	Chugoku	Hap.A	an-1 (Tn1+)	ONAC085Yam	Hardly
KOB156	Hidahomare	modern	Tokai	Hap.A	an-1 (Tn1+)	ONAC085Nip	Hardly
KOB157	Hitogokochi	modern	Kanto	Hap.A	an-1 (Tn1+)	ONAC085Yam	Hardly
KOB158	Hitohana	modern	Kyushu	Hap.A	an-1 (Tn1+)	ONAC085Nip	Hardly
KOB159	Hyoukeisake34	modern	Kansai	Hap.A	an-1 (Tn1+)	ONAC085Nip	Hardly
KOB160	Hyoukeisake39	modern	Kansai	Hap.B	an-1 (Tn1+)	ONAC085Nip	Hardly
KOB161	Hyoukeisake40	modern	Kansai	Hap.A	an-1 (Tn1+)	ONAC085Yam	Hardly
KOB162	Hyoukeisake48	modern	Kansai	Hap.A	an-1 (Tn1+)	ONAC085Yam	Hardly
KOB163	Ishikawasake20	modern	Hokuriku	Hap.A	an-1 (Tn1+)	ONAC085Yam	Hardly
KOB164	Ishikawasake30	modern	Hokuriku	Hap.B	an-1 (Tn1+)	ONAC085Yam	Hardly
KOB165	Kikusakae	modern	Tokai	Hap.A	an-1 (Tn1+)	ONAC085Nip	Hardly
KOB166	Kuzuryu	modern	Tokai	Hap.A	an-1 (Tn1+)	ONAC085Nip	Hardly
KOB167	Kyonohana1	modern	Tohoku	Hap.A	an-1 (Tn1+)	ONAC085Yam	Hardly
KOB168	Shigawatarifune6	landrace	Kansai	Hap.A	an-1 (Tn1+)	ONAC085Yam	Hardly
KOB169	Tamasakae	modern	Tokai	Hap.A	an-1 (Tn1+)	ONAC085Yam	Hardly
KOB170	Tohoku162	modern	Tohoku	Hap.A	an-1 (Tn1+)	ONAC085Nip	Hardly
KOB171	Wataribune2(KOB171)	landrace	Kansai	Hap.A	an-1 (Tn1+)	ONAC085Nip	Moderately
KOB172	Yamao67(KOB172)	modern	Kansai	Hap.A	an-1 (Tn1+)	ONAC085Yam	Hardly
KOB173	Ajimaru	modern	Kansai	Hap.A	an-1 (Tn1+)	ONAC085Nip	Hardly
KOB174	Fukuhibiki	modern	Tohoku	Hap.A	an-1 (Tn1+)	ONAC085Nip	Hardly
KOB175	Fusayoshi	landrace	Chugoku	Hap.A	an-1 (Tn1+)	ONAC085Nip	Moderately
KOB176	Hokuriku153	modern	Hokuriku	Hap.A	an-1 (Tn1+)	ONAC085Nip	Moderately
KOB177	Hokuriku162	modern	Hokuriku	Hap.A	an-1 (Tn1+)	ONAC085Nip	Hardly
KOB178	Hyoukeisake23	modern	Kansai	Hap.A	an-1 (Tn1+)	ONAC085Yam	Hardly
KOB179	Hyoukeisake25	modern	Kansai	Hap.A	an-1 (Tn1+)	ONAC085Nip	Hardly
KOB180	Kanto158	modern	Kanto	Hap.A	an-1 (Tn1+)	ONAC085Nip	Hardly
KOB181	Kanto160	modern	Kanto	Hap.A	an-1 (Tn1+)	ONAC085Nip	Hardly
KOB182	Matsuyamamitsui	modern	Shikoku	Hap.A	an-1 (Tn1+)	ONAC085Nip	Hardly
KOB183	Oochikara	modern	Hokuriku	Hap.A	an-1 (Tn1+)	ONAC085Nip	Hardly
KOB184	B5-410-3	modern	Kansai	Hap.A	an-1 (Tn1+)	ONAC085Nip	Hardly
KOB185	B5-410-27	modern	Kansai	Hap.A	an-1 (Tn1+)	ONAC085Nip	Hardly
KOB186	MS-32-48	modern	Kansai	Hap.A	an-1 (Tn1+)	ONAC085Nip	Hardly
KOB187	Shirakabanishiki	modern	Kanto	Hap.B	an-1 (Tn1+)	ONAC085Nip	Moderately
JRC001	Gaisenmochi	landrace	Kanto	Hap.D	an-1 (Tn1+)	ONAC085Nip	Hardly
JRC003	Hinode	landrace	Kansai	Hap.D	an-1 (Tn1+)	ONAC085Nip	Hardly
JRC004	Sensho	landrace	Kanto	Hap.D	an-1 (Tn1+)	ONAC085Nip	Hardly
JRC005	Yamadabake	landrace	Kyushu	Hap.C	An-1	ONAC085Nip	Vigorously
JRC007	Irmanishki	landrace	Kanto	Hap.D	an-1 (Tn1+)	ONAC085Nip	Hardly
JRC008	Okkamodoshi	landrace	unknown	Hap.D	An-1	ONAC085Nip	Vigorously
JRC010	Hirayama	landrace	Kanto	Hap.D	An-1	ONAC085Nip	Vigorously
JRC011	Kahei	landrace	Kyushu	Hap.D	an-1 (Tn1+)	ONAC085Nip	Hardly
JRC012	Oiran	landrace	Kyushu	Hap.D	an-1 (Tn1+)	ONAC085Nip	Hardly
JRC013	Bozumochi	landrace	Kyushu	Hap.D	an-1 (Tn1+)	ONAC085Nip	Hardly
JRC014	Meguromochi	landrace	Kanto	Hap.A	an-1 (Tn1+)	ONAC085Yam	Moderately
JRC017	Akage	landrace	Hokkaido	Hap.C	An-1	ONAC085Nip	Vigorously
JRC018	Hassokuho	landrace	unknown	Hap.A	An-1	ONAC085Nip	Vigorously
JRC019	Wataribune (JCR019)	landrace	Kansai	Hap.D	An-1	ONAC085Nip	Vigorously
JRC020	Hosogara(JRC020)	landrace	Tohoku	Hap.C	an-1 (Tn1+)	ONAC085Nip	Vigorously
JRC022	Mansaku	landrace	Kanto	Hap.C	an-1 (Tn1+)	ONAC085Nip	Vigorously
JRC023	Ishijiro (JRC023)	landrace	Hokuriku	Hap.A	an-1 (Tn1+)	ONAC085Nip	Hardly
JRC024	Joshu	landrace	Tohoku	Hap.A	an-1 (Tn1+)	ONAC085Yam	Hardly
JRC025	Dango	unknown	unknown	Hap.A	an-1 (Tn1+)	ONAC085Yam	Hardly
JRC026	Aikoku (JRC026)	landrace	Tohoku	Hap.C	an-1 (Tn1+)	ONAC085Yam	Vigorously
JRC027	Ginbozu(JRC027)	landrace	Hokuriku	Hap.A	an-1 (Tn1+)	ONAC085Nip	Hardly
JRC028	Shinrikimochi	landrace	Kyushu	Hap.A	an-1 (Tn1+)	ONAC085Yam	Hardly
JRC029	Shichimenchomochi	landrace	Kansai	Hap.A	an-1 (Tn1+)	ONAC085Nip	Hardly
JRC030	Moritawase(JRC030)	landrace	Tohoku	Hap.C	An-1	ONAC085Nip	Vigorously
JRC031	Kameji	landrace	Chugoku	Hap.A	an-1 (Tn1+)	ONAC085Yam	Hardly
JRC032	Omachi(JRC032)	landrace	Chugoku	Hap.A	an-1 (Tn1+)	ONAC085Nip	Moderately
JRC033	Shinriki	landrace	Kansai	Hap.A	an-1 (Tn1+)	ONAC085Yam	Hardly
JRC034	Kyotoasahi (JRC034)	landrace	Kansai	Hap.A	an-1 (Tn1+)	ONAC085Nip	Hardly
JRC035	Kabashiko	landrace	Kyushu	Hap.A	an-1 (Tn1+)	ONAC085Yam	Hardly
JRC036	Sekiyama (JRC036)	landrace	Tohoku	Hap.C	An-1	ONAC085Nip	Vigorously
JRC037	Shinyamadaho2	landrace	Kansai	Hap.A	an-1 (Tn1+)	ONAC085Yam	Moderately
JRC038	Nagoyashiro	landrace	Tohoku	Hap.C	an-1 (Tn1+)	ONAC085Nip	Vigorously
JRC039	Shiroine	landrace	Shikoku	Hap.C	An-1	ONAC085Nip	Vigorously
JRC040	Akamai (JRC040)	landrace	Kyushu	Hap.A	an-1 (Tn1+)	ONAC085Nip	Moderately
JRC045	Hiyadachitou	landrace	Tohoku	Hap.C	An-1	ONAC085Nip	Vigorously
JRC047	Okabo	landrace	unknown	Hap.D	an-1 (Tn1+)	ONAC085Nip	Hardly
JRC048	Hakamuri	landrace	Kyushu	Hap.D	An-1	ONAC085Nip	Vigorously
JRC049	Rikutorikuu2	landrace	Tohoku	Hap.B	an-1 (Tn1+)	ONAC085Nip	Hardly
JRC050	Himenomochi	modern	Tohoku	Hap.A	an-1 (Tn1+)	ONAC085Yam	Hardly
JRC051	Shinshu	landrace	Kanto	Hap.A	an-1 (Tn1+)	ONAC085Yam	Hardly
JRC052	Aichiasahi (J)	modern	Tokai	Hap.A	an-1 (Tn1+)	ONAC085Yam	Hardly
JRC053	Raiden	landrace	Kanto	Hap.A	an-1 (Tn1+)	ONAC085Nip	Moderately
JRC054	Houmanshindenine	landrace	Kyushu	Hap.C	an-1 (Tn1+)	ONAC085Nip	Vigorously
KIT034	Yumepirika	modern	Hokkaido	Hap.D	an-1 (Tn1+)	ONAC085Nip	Hardly
KYU001	Homura	landrace	Kanto	Hap.C	an-1 (Tn1+)	ONAC085Nip	Vigorously
KYU002	Junichirotogo	landrace	Tohoku	Hap.C	an-1 (Tn1+)	ONAC085Nip	Vigorously
KYU003	Shikishima	landrace	Tohoku	Hap.C	an-1 (Tn1+)	ONAC085Yam	Vigorously
KYU004	Hosogara4 (KYU004)	landrace	Tohoku	Hap.C	an-1 (Tn1+)	ONAC085Nip	Vigorously
KYU005	Bozu6	landrace	Hokkaido	Hap.B	an-1 (Tn1+)	ONAC085Nip	Hardly
KYU006	Muboaikoku (KYU006)	landrace	Kansai	Hap.A	an-1 (Tn1+)	ONAC085Yam	Hardly
KYU007	Shinishijiro	landrace	Hokuriku	Hap.A	an-1 (Tn1+)	ONAC085Nip	Hardly
KYU008	Muboaikoku (KYU008)	landrace	Kansai	Hap.A	an-1 (Tn1+)	ONAC085Nip	Hardly
KYU009	Waseaikoku30	landrace	Kanto	Hap.A	an-1 (Tn1+)	ONAC085Nip	Hardly
KYU010	Mansaku9 (KYU010)	landrace	Tokai	Hap.A	an-1 (Tn1+)	ONAC085Yam	Hardly
KYU011	Jouhouibaraki1	landrace	Kanto	Hap.A	an-1 (Tn1+)	ONAC085Yam	Hardly
KYU012	Homura8	landrace	Kansai	Hap.A	an-1 (Tn1+)	ONAC085Yam	Hardly
KYU013	Iyosengoku3	landrace	Shikoku	Hap.A	an-1 (Tn1+)	ONAC085Yam	Hardly
KYU014	Bozu1	landrace	Hokkaido	Hap.A	an-1 (Tn1+)	ONAC085Nip	Hardly
KYU015	Yamatojikara	landrace	Kanto	Hap.C	an-1 (Tn1+)	ONAC085Nip	Vigorously
KYU016	Bozu5	landrace	Hokkaido	Hap.D	an-1 (Tn1+)	ONAC085Nip	Moderately
KYU017	Ooba (KYU017)	landrace	Hokuriku	Hap.D	an-1 (Tn1+)	ONAC085Nip	Moderately
KYU018	Hosogarabozu (KYU018)	landrace	Tohoku	Hap.A	an-1 (Tn1+)	ONAC085Nip	Hardly
KYU019	Waseaikoku2	landrace	Tohoku	Hap.C	an-1 (Tn1+)	ONAC085Yam	Vigorously
KYU020	Moritawase (KYU020)	landrace	Tohoku	Hap.C	An-1	ONAC085Nip	Vigorously
KYU021	Kinchakubozu (KYU021)	landrace	unknown	Hap.A	an-1 (Tn1+)	ONAC085Yam	Hardly
KYU022	Kamenoo1	landrace	Tohoku	Hap.B	an-1 (Tn1+)	ONAC085Nip	Hardly
NAR001	Aikawa44	landrace	Shikoku	Hap.A	an-1 (Tn1+)	ONAC085Yam	Hardly
NAR002	Aikoku (NAR002)	landrace	Tohoku	Hap.D	An-1	ONAC085Nip	Vigorously
NAR003	Aikoku (NAR003)	landrace	Tohoku	Hap.C	an-1 (Tn1+)	ONAC085Nip	Vigorously
NAR004	Aikoku (NAR004)	landrace	Tohoku	Hap.C	an-1 (Tn1+)	ONAC085Yam	Vigorously
NAR005	Aikoku (NAR005)	landrace	Tohoku	Hap.C	an-1 (Tn1+)	ONAC085Yam	Vigorously
NAR006	Aikokuf	modern	Tohoku	Hap.A	an-1 (Tn1+)	ONAC085Yam	Hardly
NAR007	Aikokug	modern	Tohoku	Hap.A	an-1 (Tn1+)	ONAC085Nip	Hardly
NAR008	Aikokumochi	landrace	Tokai	Hap.A	an-1 (Tn1+)	ONAC085Nip	Moderately
NAR009	Akage (NAR009)	landrace	Hokkaido	Hap.C	an-1 (Tn1+)	ONAC085Nip	Vigorously
NAR010	Akage (NAR010)	landrace	Hokkaido	Hap.C	An-1	ONAC085Nip	Vigorously
NAR011	Akage (NAR011)	landrace	Hokkaido	Hap.D	an-1 (Tn1+)	ONAC085Nip	Moderately
NAR012	Akage (NAR012)	landrace	Hokkaido	Hap.C	An-1	ONAC085Yam	Vigorously
NAR013	Akage (NAR013)	landrace	Hokkaido	Hap.C	an-1 (Tn1+)	ONAC085Yam	Vigorously
NAR014	Akage (NAR014)	landrace	Hokkaido	Hap.C	an-1 (Tn1+)	ONAC085Nip	Vigorously
NAR015	Akihikari(NAR015)	modern	Tohoku	Hap.A	an-1 (Tn1+)	ONAC085Nip	Hardly
NAR016	Asahi	landrace	Kansai	Hap.A	an-1 (Tn1+)	ONAC085Nip	Hardly
NAR017	Araki	landrace	Kanto	Hap.D	an-1 (Tn1+)	ONAC085Yam	Hardly
NAR018	Igoshiwase	landrace	Hokkaido	Hap.C	an-1 (Tn1+)	ONAC085Nip	Vigorously
NAR019	Ishijiro (NAR019)	landrace	Hokuriku	Hap.A	an-1 (Tn1+)	ONAC085Nip	Hardly
NAR020	Ishijiromochi	modern	Hokuriku	Hap.A	an-1 (Tn1+)	ONAC085Nip	Hardly
NAR021	Ushiwaka	landrace	Chugoku	Hap.A	an-1 (Tn1+)	ONAC085Yam	Hardly
NAR022	Ooba (NAR022)	landrace	Hokuriku	Hap.A	an-1 (Tn1+)	ONAC085Nip	Hardly
NAR023	Ooba (NAR023)	landrace	Hokuriku	Hap.A	an-1 (Tn1+)	ONAC085Nip	Hardly
NAR024	Oobamochi (NAR024)	landrace	Hokuriku	Hap.C	an-1 (Tn1+)	ONAC085Nip	Vigorously
NAR025	Oobamochi (NAR025)	landrace	Hokuriku	Hap.C	an-1 (Tn1+)	ONAC085Nip	Vigorously
NAR026	Oobamochi (NAR026)	landrace	Hokuriku	Hap.A	an-1 (Tn1+)	ONAC085Nip	Hardly
NAR027	Okuhomare	modern	Tohoku	Hap.A	an-1 (Tn1+)	ONAC085Yam	Hardly
NAR028	Kanekob	landrace	Kanto	Hap.D	an-1 (Tn1+)	ONAC085Yam	Hardly
NAR029	Kamenoo (NAR029)	landrace	Tohoku	Hap.B	an-1 (Tn1+)	ONAC085Nip	Hardly
NAR030	Kamenoo (NAR030)	landrace	Tohoku	Hap.B	an-1 (Tn1+)	ONAC085Nip	Hardly
NAR031	Kamenoo (NAR031)	landrace	Tohoku	Hap.D	an-1 (Tn1+)	ONAC085Nip	Moderately
NAR032	Kamenoo (NAR032)	landrace	Tohoku	Hap.A	an-1 (Tn1+)	ONAC085Yam	Hardly
NAR033	Kamenoo (NAR033)	landrace	Tohoku	Hap.B	an-1 (Tn1+)	ONAC085Yam	Hardly
NAR034	Kamenoodaikoku	landrace	Tohoku	Hap.B	an-1 (Tn1+)	ONAC085Nip	Hardly
NAR035	Kawabemochi	landrace	Tohoku	Hap.C	an-1 (Tn1+)	ONAC085Nip	Vigorously
NAR036	Kitabu2	landrace	Hokuriku	Hap.A	an-1 (Tn1+)	ONAC085Yam	Hardly
NAR037	Kinugasawase	landrace	Shikoku	Hap.A	an-1 (Tn1+)	ONAC085Nip	Hardly
NAR038	Kinchaku (NAR038)	landrace	Hokuriku	Hap.C	an-1 (Tn1+)	ONAC085Nip	Vigorously
NAR039	Kinchakugawari	landrace	Kansai	Hap.C	an-1 (Tn1+)	ONAC085Nip	Vigorously
NAR040	Kinchakubozu (NAR040)	landrace	Kansai	Hap.A	an-1 (Tn1+)	ONAC085Yam	HARDLY
NAR041	Ginbozu (NAR041)	landrace	Hokuriku	Hap.A	an-1 (Tn1+)	ONAC085Nip	Hardly
NAR042	Ginbozubansei / Ginbozuokute	modern	Hokuriku	Hap.A	an-1 (Tn1+)	ONAC085Nip	Hardly
NAR043	Ginbozuchusei / Ginbozunakate	landrace	Hokuriku	Hap.A	an-1 (Tn1+)	ONAC085Nip	Hardly
NAR044	Ginbozumidashi	modern	Hokuriku	Hap.A	an-1 (Tn1+)	ONAC085Nip	Hardly
NAR045	Kurokemochi	landrace	Hokkaido	Hap.C	An-1	ONAC085Nip	Vigorously
NAR046	Guneki	landrace	Chugoku	Hap.A	an-1 (Tn1+)	ONAC085Nip	Hardly
NAR047	Sakigake	landrace	Hokkaido	Hap.E	an-1 (Tn1+)	ONAC085Nip	Moderately
NAR048	Jimai	landrace	Hokkaido	Hap.C	an-1 (Tn1+)	ONAC085Yam	Vigorously
NAR049	Shiratama	landrace	Kyushu	Hap.A	an-1 (Tn1+)	ONAC085Yam	Hardly
NAR050	Shirochinko	landrace	Hokuriku	Hap.A	an-1 (Tn1+)	ONAC085Nip	Hardly
NAR051	Shinjyu	modern	Tokai	Hap.A	an-1 (Tn1+)	ONAC085Yam	Hardly
NAR052	Sugaippon	landrace	Tokai	Hap.A	an-1 (Tn1+)	ONAC085Nip	Hardly
NAR053	Sekitori (NAR053)	landrace	Tokai	Hap.A	an-1 (Tn1+)	ONAC085Yam	Hardly
NAR054	Sekitori (NAR054)	landrace	Kanto	Hap.D	an-1 (Tn1+)	ONAC085Nip	Hardly
NAR055	Sekiyama (NAR055)	landrace	Tohoku	Hap.C	An-1	ONAC085Nip	Vigorously
NAR056	Sekiyama (NAR056)	landrace	Tohoku	Hap.D	an-1 (Tn1+)	ONAC085Nip	Hardly
NAR057	Sekiyama (NAR057)	landrace	Tohoku	Hap.C	an-1 (Tn1+)	ONAC085Nip	Vigorously
NAR058	Sekiyama (NAR058)	landrace	Tohoku	Hap.B	an-1 (Tn1+)	ONAC085Nip	Hardly
NAR059	Sekiyama (NAR059)	landrace	Tohoku	Hap.C	An-1	ONAC085Nip	Vigorously
NAR061	Zenkoji	landrace	Kansai	Hap.A	an-1 (Tn1+)	ONAC085Yam	Hardly
NAR062	Zenkojimochi	landrace	Kanto	Hap.C	an-1 (Tn1+)	ONAC085Nip	Vigorously
NAR063	Sotoku	landrace	Shikoku	Hap.A	an-1 (Tn1+)	ONAC085Yam	Hardly
NAR064	Taishomochi	landrace	Hokuriku	Hap.D	an-1 (Tn1+)	ONAC085Nip	Hardly
NAR065	Tanakanishiki	landrace	Tokai	Hap.A	an-1 (Tn1+)	ONAC085Yam	Hardly
NAR066	Tamakiwase	landrace	Hokkaido	Hap.C	an-1 (Tn1+)	ONAC085Nip	Vigorously
NAR067	Tamanishiki	landrace	Kanto	Hap.A	An-1	ONAC085Nip	Vigorously
NAR068	Tarobeemochi (NAR068)	landrace	Kanto	Hap.A	an-1 (Tn1+)	ONAC085Nip	Hardly
NAR069	Tarobeemochi (NAR069)	landrace	Kanto	Hap.C	an-1 (Tn1+)	ONAC085Nip	Vigorously
NAR070	Tsuyubakaze	modern	Tokai	Hap.A	an-1 (Tn1+)	ONAC085Nip	Hardly
NAR072	Togo	landrace	Tohoku	Hap.C	an-1 (Tn1+)	ONAC085Nip	Vigorously
NAR074	Togo21	landrace	Tohoku	Hap.C	an-1 (Tn1+)	ONAC085Nip	Vigorously
NAR075	Oshimamochi	landrace	Hokkaido	Hap.C	an-1 (Tn1+)	ONAC085Nip	Vigorously
NAR076	Nakateaikoku	landrace	Tohoku	Hap.C	an-1 (Tn1+)	ONAC085Yam	Vigorously
NAR079	Hikoshiro1	landrace	Chugoku	Hap.A	an-1 (Tn1+)	ONAC085Nip	Hardly
NAR080	Fukuyama	landrace	Chugoku	Hap.A	an-1 (Tn1+)	ONAC085Yam	Hardly
NAR081	Futaba	modern	Tokai	Hap.A	an-1 (Tn1+)	ONAC085Yam	Hardly
NAR082	Heirokumochi	landrace	Hokuriku	Hap.A	an-1 (Tn1+)	ONAC085Yam	Hardly
NAR083	Bozu	landrace	Hokkaido	Hap.E	an-1 (Tn1+)	ONAC085Nip	Hardly
NAR085	Houhai	modern	Tohoku	Hap.B	an-1 (Tn1+)	ONAC085Yam	Hardly
NAR086	Hosogara (NAR086)	landrace	Tohoku	Hap.A	an-1 (Tn1+)	ONAC085Yam	Hardly
NAR087	Hosogara (NAR087)	landrace	Tohoku	Hap.A	NA	ONAC085Nip	Hardly
NAR088	Hosogara4 (NAR088)	landrace	Tohoku	Hap.C	an-1 (Tn1+)	ONAC085Nip	Vigorously
NAR089	Hosogarabozu (NAR089)	landrace	Tohoku	Hap.B	an-1 (Tn1+)	ONAC085Nip	Hardly
NAR090	Homashi	landrace	Kyushu	Hap.A	an-1 (Tn1+)	ONAC085Yam	Hardly
NAR091	Maezawa	landrace	Hokuriku	Hap.A	an-1 (Tn1+)	ONAC085Yam	Hardly
NAR092	Manganji	landrace	Kyushu	Hap.A	an-1 (Tn1+)	ONAC085Nip	Hardly
NAR093	Mansaku9 (NAR093)	landrace	Tokai	Hap.A	an-1 (Tn1+)	ONAC085Yam	Hardly
NAR094	Mansakumochi	landrace	Kanto	Hap.A	an-1 (Tn1+)	ONAC085Nip	Hardly
NAR095	Mizuho	modern	Kyushu	Hap.C	An-1	ONAC085Yam	Vigorously
NAR096	Mizoshitamochi	landrace	Kyushu	Hap.A	an-1 (Tn1+)	ONAC085Nip	Hardly
NAR097	Miho111	landrace	Tokai	Hap.A	an-1 (Tn1+)	ONAC085Yam	Hardly
NAR098	Mihosen	landrace	Chugoku	Hap.A	an-1 (Tn1+)	ONAC085Yam	Hardly
NAR099	Miyako	landrace	Chugoku	Hap.A	an-1 (Tn1+)	ONAC085Nip	Hardly
NAR101	MoritawaseX	unknown	Tohoku	Hap.C	An-1	ONAC085Nip	Vigorously
NAR102	Yamakitabozu	landrace	Kyushu	Hap.A	an-1 (Tn1+)	ONAC085Yam	Hardly
NAR103	Yamasakimochi	landrace	Hokuriku	Hap.C	an-1 (Tn1+)	ONAC085Nip	Vigorously
NAR104	Rikuu20 (NAR104)	landrace	Tohoku	Hap.D	an-1 (Tn1+)	ONAC085Nip	Moderately
NAR105	Rikuu20 (NAR105)	landrace	Tohoku	Hap.C	an-1 (Tn1+)	ONAC085Yam	Vigorously
NAR106	Rikuu2	landrace	Tohoku	Hap.B	an-1 (Tn1+)	ONAC085Nip	Hardly
NAR107	Rikuuaikoku20	landrace	Tohoku	Hap.C	an-1 (Tn1+)	ONAC085Yam	Vigorously
NAR108	Waseaikoku	landrace	Tohoku	Hap.C	an-1 (Tn1+)	ONAC085Nip	Vigorously
NAR109	Waseaikoku3	landrace	Kanto	Hap.C	an-1 (Tn1+)	ONAC085Nip	Vigorously
NAR110	Waseginbozu	landrace	Hokuriku	Hap.A	an-1 (Tn1+)	ONAC085Yam	Hardly
NAR111	Wasesekitori (NAR111)	landrace	Kanto	Hap.D	an-1 (Tn1+)	ONAC085Yam	Hardly
NAR112	Wasesekitori (NAR112)	landrace	Kanto	Hap.C	An-1	ONAC085Nip	Vigorously
NAR113	Wasesekitori (NAR113)	landrace	Kanto	Hap.D	an-1 (Tn1+)	ONAC085Nip	Moderately
NAR114	Ginginga	modern	Tohoku	Hap.A	an-1 (Tn1+)	ONAC085Nip	Hardly
NAR115	Mikawanishiki	landrace	Tokai	Hap.A	an-1 (Tn1+)	ONAC085Yam	Hardly
NAR116	Isenishiki	landrace	Tokai	Hap.A	an-1 (Tn1+)	ONAC085Yam	Hardly
NAR117	Dewasansan	modern	Tohoku	Hap.A	an-1 (Tn1+)	ONAC085Yam	Hardly
NAR118	Ooseto	modern	Chugoku	Hap.A	an-1 (Tn1+)	ONAC085Nip	Hardly
NAR119	Reimei	modern	Tohoku	Hap.A	an-1 (Tn1+)	ONAC085Yam	Hardly
NAR120	Shinyamadaho1	landrace	Kansai	Hap.A	an-1 (Tn1+)	ONAC085Yam	Hardly
SUP001	Iwatekko	modern	Tohoku	Hap.A	an-1 (Tn1+)	ONAC085Nip	Hardly
SUP002	Oidemai	modern	Shikoku	Hap.A	an-1 (Tn1+)	ONAC085Nip	Hardly
SUP003	Oboroduki	modern	Hokkaido	Hap.D	an-1 (Tn1+)	ONAC085Nip	Hardly
SUP004	Kitaake	modern	Hokkaido	Hap.D	an-1 (Tn1+)	ONAC085Nip	Hardly
SUP005	Kitakurin	modern	Hokkaido	Hap.D	an-1 (Tn1+)	ONAC085Nip	Hardly
SUP006	Kitahikari	modern	Hokkaido	Hap.D	an-1 (Tn1+)	ONAC085Yam	Hardly
SUP007	Kinumusume	modern	Kyushu	Hap.A	an-1 (Tn1+)	ONAC085Nip	Hardly
SUP008	Kirara397	modern	Hokkaido	Hap.D	an-1 (Tn1+)	ONAC085Nip	Hardly
SUP009	Kumasannochikara	modern	Kyushu	Hap.A	an-1 (Tn1+)	ONAC085Nip	Hardly
SUP010	Genkitsukushi	modern	Kyushu	Hap.A	an-1 (Tn1+)	ONAC085Nip	Hardly
SUP011	Koshiibuki	modern	Hokuriku	Hap.A	an-1 (Tn1+)	ONAC085Nip	Hardly
SUP012	Aya	modern	Hokkaido	Hap.D	an-1 (Tn1+)	ONAC085Nip	Hardly
SUP013	Sainokagayaki	modern	Kanto	Hap.A	an-1 (Tn1+)	ONAC085Nip	Hardly
SUP014	Sainokizuna	modern	Kanto	Hap.A	an-1 (Tn1+)	ONAC085Nip	Hardly
SUP015	Sagabiyori	modern	Kyushu	Hap.A	an-1 (Tn1+)	ONAC085Nip	Hardly
SUP016	Shiokari	modern	Hokkaido	Hap.C	an-1 (Tn1+)	ONAC085Nip	Vigorously
SUP017	Tsugaruroman	modern	Tohoku	Hap.A	an-1 (Tn1+)	ONAC085Nip	Hardly
SUP018	Tsuyahime	modern	Tohoku	Hap.A	an-1 (Tn1+)	ONAC085Nip	Hardly
SUP019	Tenkomori	modern	Hokuriku	Hap.A	an-1 (Tn1+)	ONAC085Nip	Hardly
SUP020	Tentakaku	modern	Hokuriku	Hap.A	an-1 (Tn1+)	ONAC085Nip	Hardly
SUP021	Tennotsubu	modern	Tohoku	Hap.A	an-1 (Tn1+)	ONAC085Nip	Hardly
SUP022	Nasuhikari	modern	Kanto	Hap.A	an-1 (Tn1+)	ONAC085Nip	Hardly
SUP023	Nanatsuboshi	modern	Hokkaido	Hap.A	an-1 (Tn1+)	ONAC085Nip	Hardly
SUP024	Nikomaru	modern	Kyushu	Hap.A	an-1 (Tn1+)	ONAC085Nip	Hardly
SUP025	Haenuki	modern	Tohoku	Hap.A	an-1 (Tn1+)	ONAC085Nip	Hardly
SUP026	Hatsushimo	modern	Tokai	Hap.A	an-1 (Tn1+)	ONAC085Nip	Hardly
SUP027	Hanaechizen	modern	Hokuriku	Hap.A	an-1 (Tn1+)	ONAC085Nip	Hardly
SUP028	Fusaotome	modern	Kanto	Hap.A	an-1 (Tn1+)	ONAC085Nip	Hardly
SUP029	Fusakogane	modern	Kanto	Hap.A	an-1 (Tn1+)	ONAC085Nip	Hardly
SUP030	Fukkurinko	modern	Hokkaido	Hap.D	an-1 (Tn1+)	ONAC085Nip	Hardly
SUP031	Akisakari	modern	Hokuriku	Hap.A	an-1 (Tn1+)	ONAC085Nip	Hardly
SUP032	Akinouta	modern	Kansai	Hap.A	an-1 (Tn1+)	ONAC085Nip	Hardly
SUP034	Asahinoyume	modern	Tokai	Hap.A	an-1 (Tn1+)	ONAC085Nip	Hardly
SUP035	Ayahime	modern	Hokkaido	Hap.D	an-1 (Tn1+)	ONAC085Nip	Hardly
SUP036	Ikuhikari	modern	Hokuriku	Hap.A	an-1 (Tn1+)	ONAC085Nip	Hardly
SUP037	Ishikari	modern	Hokkaido	Hap.E	an-1 (Tn1+)	ONAC085Yam	Hardly
SUP038	Hoshinoyume	modern	Hokkaido	Hap.D	an-1 (Tn1+)	ONAC085Nip	Hardly
SUP039	Masshigura	modern	Tohoku	Hap.A	an-1 (Tn1+)	ONAC085Nip	Hardly
SUP040	Mizukagami	modern	Kansai	Hap.A	an-1 (Tn1+)	ONAC085Nip	Hardly
SUP041	Morinokumasan	modern	Kyushu	Hap.A	an-1 (Tn1+)	ONAC085Nip	Hardly
SUP042	Yuukara	modern	Hokkaido	Hap.D	an-1 (Tn1+)	ONAC085Nip	Hardly
SUP043	Yukisayaka	modern	Hokkaido	Hap.D	an-1 (Tn1+)	ONAC085Nip	Hardly
SUP044	Yukihikari	modern	Hokkaido	Hap.D	an-1 (Tn1+)	ONAC085Yam	Hardly
SUP045	Yumeobako	modern	Tohoku	Hap.A	an-1 (Tn1+)	ONAC085Nip	Hardly
SUP046	Yumeshizuku	modern	Kyushu	Hap.A	an-1 (Tn1+)	ONAC085Nip	Hardly
SUP047	Yumetsukushi	modern	Kyushu	Hap.A	an-1 (Tn1+)	ONAC085Nip	Hardly
SUP048	Yumematsuri	modern	Tokai	Hap.A	an-1 (Tn1+)	ONAC085Nip	Hardly
SUP049	Yumemizuho	modern	Hokuriku	Hap.A	an-1 (Tn1+)	ONAC085Nip	Hardly
UNK001	Moritawase(UNK001)	landrace	Tohoku	Hap.A	an-1 (Tn1+)	ONAC085Yam	Hardly
UNK002	Moritawase(UNK002)	landrace	Tohoku	Hap.C	An-1	ONAC085Nip	Vigorously
	Tropical Japonica
	Temperate Japonica

## Sheet: Sup. Table3
Supplemental Table 3: Vatieties carrying the OsEPFL1Hap.B in the RiceVarMap v2.0 panel
ID	Varitey name	subpopulation	Country	Lineage/origin
B008	Baxiang	Temperate Japonica	Vietnam	traditional
B141	Geng_7623	Intermediate	China
B169	Ailuyu	Temperate Japonica	Japan
B263	Weiguo	Temperate Japonica	China
CX530	None	Temperate Japonica	None
GP556	Fuguo	Temperate Japonica	Japan
GP654	Arborio	Temperate Japonica	Italy	https://www.savorysuitcase.com/the-origin-and-history-of-arborio-rice/
HP98	Luyu132-1	Temperate Japonica	China
IRIS_313.10437	NORIN_21	Temperate Japonica	Japan	improved
IRIS_313.10469	KINUGASAWASE	Temperate Japonica	Japan	traditional
IRIS_313.10570	CHUSEI_HONEN	Temperate Japonica	Japan	improved
IRIS_313.8025	ITALPATNA_48	Japonica Intermediate	Italy
Rice Var Map v2	http://ricevarmap2.ncpgr.cn/v2/

## Sheet: Sup. Table4
Supplemental Table 4: List of rice EPF/EPFLs and the homolos of OsEPFL1/2
	Oryza sativa
	OsEPF1	Os04t0457700/LOC_Os04g38470	TGSRLPDCTHACGPCSPCRRVMVSLRCAEAAESCPVAYRCMCRGRFFRVPTL
	OsEPF2	Os04t0637300/LOC_Os04g54490	TGSSLPDCSHACGACSPCNRVMVSFKCSIAEPCPMVYRCMCKGKCYPVPSS
	OsEPFL1_WT	Os08t0485500/LOC_Os08g37890	LGSSPPSCYSKCYGCSPCVAVQVPTLSAPSVPAAAAAAAHDAAPLVATFTNYKPLGWKCQCRDRLFDP
	OsEPFL2	Os02t0756100/LOC_Os02g51950	LGSTPPSCHNRCNACNPCTPVQVAALPGVSRPASAADRVDVAGFAQYSNYKPLGWKCRCAGRLFDP
	OsEPFL3	Os03t0726700/LOC_Os03g51660	IGSRPPRCEGKCAPCGRCEAVQVPFCTNSAIASAPPLKFSTKINLCLPPWVQENDSAESPLNTYPWEGIHGPRCEGVHSATQNIADRKRESNPADN
	OsEPFL4	Os03t0672500/LOC_Os03g46930	IGSRPPSCEGRCRSCGHCEAVQVPITPQQLQKKRGQGDDRRRKKKQLLGHGDRAAAAGGRAMPDSYDDHSNYKPLSWRCKCGGMILNP*
	OsEPFL5	Os07t0132300/LOC_Os07g04020	IGSRPPRCERVCMSCGHCEAVQVPIVPQVIQKTQTKAAAAAAAEQEQHVVVSATAISAAVFTYRVNGLSNYKPLSWKCKCGGIILDP
	OsEPFL6	Os03t0161600/LOC_Os03g06610	PGSSPPTCRSRCGGCHPCRPVHVAIQPGRSFPLEYYPEAWRCKCGDKLFMP
	OsEPFL7	Os11t0581700/LOC_Os11g37190	PGSSPPTCRARCGRCAPCRPVHVAIQPGVGAQWEYYPEVWRCKCGDKLFMP*
	OsEPFL8	Os05t0476400/LOC_Os05g39880	PGSHPPRCTSKCGSCSPCSPVHVSVPPGVLVTTEYYPEAWRCKCRNRLYMP
	OsEPFL9	Os01t0824500/LOC_Os01g60900	PGSYPPRCTAKCGACVPCYPVHVAVPPGVPVTTEYYPEAWRCKCGNRLYMP*
	OsEPFL10	Os01t0914400/LOC_Os01g68598	IGSTAPICTYNECRGCRFKCTAEQVPVDANDPMNSAYHYKCVCHR
Monocot
	Joinvillea_ascendens	Good reference genome for evolutionary inference among cereals and other monocots.
		Joasc.08G083900.1	LGSSPPSCHNKCNDCNPCTAVQVPTLSGSVRVRPGGDRPLVTFSNYKPLGWKCRCGDRLYDP*
		Joasc.11G091800.1	LGSTPPNCHNRCNECNPCTAVQVPTLPGRAKLGFGRLARPADDSLTINQYSNYKPLGWKCRCGGHLYNP*
	Pharus_latifolius	Good reference genome for elucidating the dynamics of genome fractionation within extant grass lineages.
		Phala.M038200.1	LGSSPPICYNKCYDCSPCTAVQVPTLSAPAGPARARPSREADEPLATLSNYKPLGWKCQCRDRLYDP*
		Phala.02G291600.1	LGSTPPSCHTRCSACSPCTPIQVPMLPGGFSRSARLADEASDFAQYSNYKPLGWKCRCGGRLYDP*
	Ananas_comosus	Aco002790.1	LGSTPPSCHNRCDLCNPCTAVQVPTLPVQSTPVRSRVRKVRPSDDPFSYGNQYSNYKPLGWKCSCGNRLYNP
	Musa_acuminata	GSMUA_Achr3P06560_001	LGSTPPSCHNRCNTCNPCTAVQVPTLPARAARLRPSESDGGGGELSFNEYANYKPLGWKCRCRDHLYDP
Angiosperm
	Amborella_trichopoda	The central reference for understanding genome and gene family evolution throughout angiosperm history.
		AmTr_v1.0_scaffold00038.235	LGSTPPSCRHKCNECYPCKAVQVPTLPMHDRIRRGFEPSVPLSLPDDGKMYSNYKPMGWKCKCGSHLFNP
Brassicaceae
	Arabidopsis_thaliana	A representative of dicot plants
		AT5G10310_AtEPFL1	LGSTPPSCHNRCNNCHPCMAIQVPTLPTRSRFTRVNPFSGGFVRPPSSLTTVLDQYSNYKPMGWKCHCNGHFYNP

## Sheet: Sup. Table5
Supplemental Table 5: List of the EPFL2 homolog in grass family
Joinvilleaceae		Good reference genome for evolutionary inference among cereals and other monocots.
	Joinvillea ascendens	Joasc.11G091800.1	KTRLGSTPPNCHNRCNECNPCTAVQVPTLPGRAKLGFGRLARPADDSLTINQYSNYKPLGWKCRCGGHLYNP
Anomochlooideae
	Pharus latifolius	Phala.02G291600.1.p	KSRLGSTPPSCHTRCSACSPCTPIQVPMLPGGFSRSARLADEASDFAQYSNYKPLGWKCRCGGRLYDP
BOP clade
Oryzeae
	Oryza_sativa	LOC_Os02g51950	KSRLGSTPPSCHNRCNACNPCTPVQVAALPGVSRPASAADRVDVAGFAQYSNYKPLGWKCRCAGRLFDP
	Oryza_rufipogon	ORUFI02G34670.1	KSRLGATPPSCHNRCNACNPCTPVQVAALPGVSRPASAADRVDVAGFAQYSNYKPLGWKCRCAGRLFDP
	Oryza_nivara	ONIVA02G35180	KSRLGSTPPSCHNRCNACNPCTPVQVAALPGVSRPASAADRVDVAGFAQYSNYKPLGWKCRCAGRLFDP
	Oryza_glumaepatula	OGLUM02G33640	KSRLGSTPPSCHNRCNACNPCTPVQVAALPGVSRPASAADRVDVAGFAQYSNYKPLGWKCRCAGRLFDP
	Oryza_barthii	OBART02G33080.1	KSRLGATPPSCHNRCNACNPCTPVQVAALPGVSRPASAADRVDVAGFAQYSNYKPLGWKCRCAGRLFDP
	Oryza_meridionalis	OMERI02G31620.1	KSRLGSTPPSCHNRCNACNPCTPVQVAALPGVSRPASAADRVDVAGFAQYSNYKPLGWKCRCAGRLFDP
	Oryza_glaberrima	ORGLA02G0286000	KSRLGSTPPSCHNRCNACNPCTPVQVAALPGVSRPASAADRVDVAGFAQYSNYKPLGWKCRCAGRLFDP
	Oryza_punctata	OPUNC02G30480	KSRLGSTPPSCHNRCNACNPCTPVQVAALPGVSLQASAADRVELAGFAQYSNYKPLGWKCRCAGRLFDP
	Oryza_coarctata	JAAAWL010000510.1	KSRLGSTPPSCHNRCNACNPCTPVQVAALPGVSRPASAADRVEVVSFAQYSNYKPLSWKCRCAGRLFDP
	Oryza_brachyantha	OB02G40000.1	KSRLGSTPPSCHNRCNACNPCTPVQVAALPGVSRPASAADRAEVAGFKQYSNYKPLGWKCRCAGRLFDP
	Leersia_perrieri	LPERR02G27090.1	KSRLGSTPPSCHNRCNACNPCTPVQVAALPGISRPARAGDRVEIAGFAQYSNYKPLGWKCRCAGRLFDP
	Zizania_latifolia	JAAALK010000283.1	KSRLGSTPPSCHNRCNECNPCTPVQVAALPGLSRPARAADRVEASGFAQYSNYKPLGWKCRCAGRLFDP
Bambusoideae
	Dendrocalamus_latiflorus	JACBGG010000025.1	KSRLGSMPPSCHNRCNACSPCTPVQVATLPGFSRPVRVADDEVAGFAEYSNYKPLGWKCRCAGRLYDP
	Raddia_distichophylla	SPJY01015242.1	KSRLGSTPPSCRNRCDACNPCTPVQVATLPGLSRRPARVAGDDDVAGFKQYSNYKPVGWKCRCAGRLFDP
	Phyllostachys_edulis	WJQQ01000006.1	KSRLGSTPPSCHNRCNACNPCMPVQVATLPGFSRPVRVVNDEVAGFAQYSNYKPLGWKCRCAGRLFDP
Pooideae
	Puccinellia_tenuiflora	QRDG01001655.1	KSRLGSTPPSCHNRCNACNPCKPVQVATTLPAGFSGRTAVDEAAAYARYSNYKPLGWKCRCAGRLYNP
	Dactylis_glomerata	MVYT010417339.1	KSRLGSTPPSCHNRCNACNPCKPVQVSTTFPARLSRRSTSRGAADDVVDTGAAYAQYSNYKPLGWKCRCAGRLYNP
	Lolium_perenne	MEHO01005072.1	KSRLGSTPPSCHNRCNACNPCKPIQVATTLPSGSSRPSTSRSAADEAAAYAQYSNYKPLGWKCRCAGRLYNP
	Brachypodium_distachyon	Bradi_3g58660.1	KSRLGSTPPSCHNRCNACNPCKPVQVTTLHGGAARLDIQKAAADAQYSNYKPLGWKCRCAGRLYNP
	Avena_sativa	CAJTXJ010476200.1	KVRLGSSPPSCRNKCYDCSPCVAVQVPSLTAPSGPATTARSDVDGAAARGEVTPPLVTLSEYKPLWWKCQCRDRLYE
	Aegilops_tauschii	AET6Gv20783500.1	KSRLGSTPPSCHNRCNTCNPCKPVQVTTTLPVGSGGPSTASRGSSAAVDEAAANVQYSNYKPLGWKCRCAGRLYNP
	Secale_cereale	SECCE6Rv1G0408210.1	KSRLGSTPPSCHNRCNACNPCKPVQVTTTLPAGSGRPSTASRGSSAGAVDEAAANVQYSNYKPLGWKCRCAGRLYNP
	Hordeum vulgare	HORVU6Hr1G077840.1	KSRLGSTPPSCHNRCNACNPCKPVQVTTTLPVGSSGPSTASSGSSSGGADEVAASVQYSNYKPLGWKCRCAGRLYNP
	Triticum aestivum	Traes_6DL_74A1793E2.1	KSRLGSTPPSCHNRCNTCNPCKPVQVTTTLPVGSGGPSTASRGSSAAVDEAAANVQYSNYKPLGWKCRCAGRLYNP
	Thinopyrum intermedium	Thint.S06G344600.1.p	KSRLGSTPPSCHNRCNACNPCKPVQVTTTLPVGSGGPSTASRGSSAAAVDEAAANVQYSNYKPLGWKCRCAGRLYNP
PACMAD clade
Chloridoideae
	Elusine_coracana	ELECO.r07.2AG0146310.1	KSRLGSRPPSCHNRCSACNPCTPVQVTTTPGAGSSSAPRVTDYTVAGFSRYSNYKPLGWKCRCAGRLYDP
	Sporobolus_alterniflorus	VSTD02017155.1	KSCLGSRPPSCHNRCSACNPCTPVQVTTVPGPGKSAPRVTSEAVVVAGFSRYSNYKPLGWKCDCAGRLYDP
	Zoysia_matrella	BCLG01002421.1	KSRLGSRPPSCHNRCSACNPCTPVQVTTVPGASSSAPRVTDDTVVAAGFSRYSNYKPLGWKCRCAGRLYDP
	Eragrostis_curvula	RWGY01000011.1	KSRLGSRPPSCHNRCSACNPCTPVQVTTVPGVSGSAPRITDDTVAGFSRYSNYKPLGWKCRCAGRLYDP
	Oropetium_thomaeum	Oropetium_20150105_04264A	KSRLGSRPPSCHNRCSACNPCTPVQVTTVPGVGSGSSSSAPRVTDDTITGFSRYSNYKPLGWKCRCAGRLYDP
Panicoideae
	Saccharum_hybrid	QPEU01289579.1	KSRLGSTPPSCHNRCSACNPCMPVQV-TTAPGLGRAARVADDTVTVAGFSRFSNYKPLGWKCRCDGRLYDP
	Sorghum_bicolor	Sobic.004G229700.1	KSRLGSTPPSCHNRCSACNPCMPVQVTTAPGLGRAARVADDTVTVAGFSRYSNYKPLGWKCRCDGRLYDP
	Coix_aquatica	RZMS01000003.1	KSRLGSTPPSCHNRCSACNPCMPVQVTTAPGLGRAFRVTDDTVAAGLSSRYSNYKPLGWKCRCDGRLYDP
	Zea_mays_RefGen	Zm00001d018104_P001	KSRLGSTPPSCRNRCSACNPCMPVQVTTVPGLGRGARATDVDDDTVAVAAGFSRYSNYKPLGWKCRCDGRLYDP
	Miscanthus_sinensis	Misin07G201600.1	KARLGSRPPSCRGKCNECSPCAAVQVPTLATTTLSNYKPMGWKCQCRDRLYQP*
	Urochloa_fusca	Urofu.1G352700.1	KSRLGSTPPSCHNRCSACNPCTPVQVTTVPGLGPSARVNQDTVAAFSRYSNYKPLGWKCRCDGRLYDP*
	Cenchrus_americanus	LKME02052029.1	KSRLGSTPPSCHNRCSACNPCTPVQVTTVPGLGRSSVRVTDDTVAAFSRYSNYKPLGWKCRCDGRLYDP
	Paspalum_vaginatum	JAPDNB010000130.1	KSRLGSTPPSCRNRCSECNPCTPVQVTTAPGLGRSARVTDDTVAGFSRYSNYKPLGWKCRCDGRLYD
	Setaria_italica	Seita.1G325800.1	KSRLGSTPPSCHNRCSACNPCTPVQVTTVPGLGRSARVTDDTVAAFSRYSNYKPLGWKCRCDGRLYDP
	Setaria_viridis	Sevir.1G332500.1	KSRLGSTPPSCHNRCSACNPCTPVQVTTVPGLGRSARVTDDTVAAFSRYSNYKPLGWKCRCDGRLYDP
	Panicum virgatum	Pavir.1KG264864.1	KSRLGSTPPSCRNRCSACNPCTPVQVTTVPGLGGGARVTDDTVAGFSRYSNYKPLGWKCRCDGRLYDP*
	Panicum hallii	Pahal.1G402500.1	KSRLGSTPPSCRNRCSACNPCTPVQVTTVPGLGGAARVTDDTVAGFSRYSNYKPLGWKCRCDGRLYDP*
	Alloteropsis_semialata	NCQW02000086.1	KSRLGSTPPSCHNRCSACNPCTPVQVTTVPGLGRSPRVTDDTVAGFSRYSNYKPLGWKCRCDGRLYDP
	Echinochloa_crus	OAMR01000148	KSRLGSTPPSCHNRCSACNPCTPVQVTTVPAAGLGRSPRVTDDTTVAGFSRYSNYKPLGWKCRCDGRLYDP
	Digitaria_exilis	JACEFO010001622.1	KSRLGSTPPSCHNRCSACNPCTPVQVTTVPGLGRSAHVADDTVAGFSRYSNYKPLGWKCRCDGRLYDP
	Chasmanthium_laxum	Chala.05G278800.1.p	KSRLGSTPPSCHNRCSACNPCTPVQVTTVPGSTHSARVTDDTTVAGFSRYSNYKPLGWKCRCDGRLYDP			除く
	Dichanthelium_oligosanthes	SNSE01000004.1	KSRLGSTPPSCHNRCSACNPCTPVQVTTVPGLGRSARVTDDTVAGFSRYSNYKPLGWKCRCDGRLYDP

## Sheet: Sup. Table6
Supplemental Table 6: List of the OsEPFL1 homologs in the grass family.
Joinvilleaceae		Good reference genome for evolutionary inference among cereals and other monocots.
	Joinvillea ascendens	Joasc.08G083900.1	KVRLGSSPPSCHNKCNDCNPCTAVQVPTLSGSVRVRPGGDRPLVTFSNYKPLGWKCRCGDRLYDP*
Anomochlooideae
	Pharus latifolius	Phala.M038200.1	KVRLGSSPPICYNKCYDCSPCTAVQVPTLSAPAGPARARPSREADEPLATLSNYKPLGWKCQCRDRLYDP*
BOP clade
Oryzeae
	Oryza_sativa	LOC_Os08g37890_WT	KVRLGSSPPSCYSKCYGCSPCVAVQVPTLSAPSVPAAAAAAAHDAAPLVATFTNYKPLGWKCQCRDRLFDP
	Oryza_rufipogon	ORUFI08G20830.1	KVRLGSSPPSCYSKCYGCSPCVAVQVPTLSAPSVPAAAAAAAHDAAPLVATFTNYKPLGWKCQCRDRLFDP
	Oryza_nivara	ONIVA08G20620.1	KVRLGSSPPSCYSKCYGCSPCVAVQVPTLSAPSVPAAAAAAAHDAAPLVATFTNYKPLGWKCQCRDRLFDP
	Oryza_glumaepatula	OGLUM08G19570.1	KVRLGSSPPSCYSKCYGCSPCVAVQVPTLSAPSVPAAAAHDAAPLVATFTNYKPLGWKCQCRDRLFDP
	Oryza_barthii	OBART08G18600.1	KVRLGSSPPSCYSKCYGCSPCVAVQVPTLSAPSVPAAAAAHDAAPLVATFTNYKPLGWKCQCRDRLFDP
	Oryza_meridionalis	OMERI08G14620.1	KVRLGSSPPSCYSKCYGCSPCVAVQVPTLSAPSVPAAAAADAAPLVATFTNYKPLGWKCQCRDRLFDP
	Oryza_glaberrima	ORGLA08G0161700.1	KVRLGSSPPSCYSKCYGCSPCVAVQVPTLSAPSVPAAAAAHDAAPLVATFTNYKPLGWKCQCRDRLFDP
	Oryza_punctata	OPUNC08G16560.1	KVRLGSSPPSCYSKCYGCSPCVAVQVPTLSAPSVPAAAAARGRGRRDDAAPLVATFTNYKPLGWKCQCRDRLFDP
	Oryza_coarctata	WLYV01016665.1	KVRLGSSPPSCYSKCYGCSPCVAVQVPTPSAPSVPAAAAKRPAGAGAASARGGAEYAPLVATFTDYKPLGWKCQCRDRLFDP
	Oryza_brachyantha	OB08G25710.1	KVRLGSTPPSCYSKCYGCSPCVAVQVPTLSAPSVPAARSGGGGDDAAPLVATFTNYKPLGWKCQCRDRLFDP
	Leersia_perrieri	LPERR08G15450.2	KVRLGSSPPSCYSKCYGCSPCVAVQVPTLSAPSVPASAAAAAKRPPGDDAPLVATFTNYKPLGWKCQCRDRLFDP
	Zizania_latifolia	ASSH01038164.1	KVRLGSRPPSCYSKCYGCSPCVAVQVPTLSAPSVPAAAAKRSGLGSRPAAADALLVTTFTNYKPLGWKCQCRDRLFDP
Bambusoideae
	Dendrocalamus_latiflorus	JACBGG010000062.1	KERLGSSPPSCYSKCYECSPCVAVQVPTLSAPSGPAGRARPIDAGAAARADVPLATFSNYKPLGWKCQCRDRLYDP
	Raddia_distichophylla	SPJY01028649.1	TGRLGSSPPSCYSKCYECSPCVAVQVPTLSGPAARARPAAAGAGVGLPLVTFSNYKPLGWKCQCRDRLYDP
	Phyllostachys_edulis	WJQQ01000357.1	KVRLGSSPPSCYNKCYECSPCVAVQVPTLSGPAARARPTGGGGRGGDTARADVPLLTFSNYKPLGWKCQCRDRLYDP
Pooideae
	Puccinellia_tenuiflora	QRDG01000172.1	KVRLGSSPPSCRNKCYECSPCVAVQVPSLSAPSGPATTAHADADGAAARRDVLPPPLVTLSEYKPLWWKCQCRDRLYEP
	Dactylis_glomerata	QXEO01000900.1	KVRLGSSPPSCRNKCYDCSPCVAVQVPSLSAPSGPATTAADVPPTLVTLSEYKPLWWKCQCRDRLYEP
	Lolium_perenne	JAEVFB010000063.1	KVRLGSSPPSCRNKCYECSPCVAVQVPSLSVPSGPATTTARADVPPPLVTLSEYKPLWWKCQCRDRLYEP
	Brachypodium_distachyon	Bradi3g38740.1.p	KVRLGSSPPSCRNKCYQCSPCGAVQVPSLAAPAGPATTAQEAPPVVPLSNNYKPLWWKCQCRDRLYDP
	Avena_sativa	JAJTTR010000013.1	KSRLGSTPPSCHNRCNACNPCKPVQVATTLPSGSSRPSTSRAAAVDEAAAYAQYSNYKPLGWKCRCAGRLYNP
PACMAD clade
Chloridoideae
	Elusine_coracana	ELECO.r07.8BG0663990.1	KVRLGSSPPSCRGKCYECSPCTAVQVPTTSSSTAPSTARLRGRAAAVPLVAALSNYKPVGWKCQCRDRVYVP
	Sporobolus_alterniflorus	VSTD02071535.1	KVRLGSSPPSCRGKCYECSPCTAVQVPTVSSAAPSAPARMRARAVPPLVAALSNYKPVGWKCQCRDRVYEP
	Zoysia_pacifica	BCLH01000829.1	KVRLGSSPPSCRGKCYECSPCTAVQVPTMSSAAPSRPAAVRLRARAAPLVAALSNYKPVGWKCQCRDRVYEP
	Eragrostis_curvula	TVU05439	KVRLGSSPPSCRGKCYECSPCTAVQVPTMSSASPSGPSVSSAAARRGARLRTRAEVVPLVAALSNYKPVGWKCQCRDRVYEP
	Oropetium_thomaeum	Oropetium_20150105_20346A	KVRLGSSPPSCRGKCYQCSPCTAVQVPTMSSAAPSEPGAAAAVAIRARLRRARAAAVPLVAALSKSNYKPVGWKCQCRDRVYDP*
Panicoideae
	Miscanthus_sinensis	Misin07G201600.1	KARLGSRPPSCRGKCNECSPCAAVQVPTLATTTLSNYKPMGWKCQCRDRLYQP*
	Urochloa_ruziziensis	WEIB01000008.1	KVRLGSSPPSCRGKCYECSPCTAVQVPTLSTGPSGPSAAAARAWARANEVATLSNYKPVGWKCQCRDRLYEP
	Cenchrus_americanus	JAINUM010000017.1	KVRLGSSPPSCRGKCYECSPCTAVQVPTMSVGPSGPSAAAAWSRSRRASADGVATTLSNYKPVGWKCQCRDRLYE
	Paspalum_vaginatum	Pavag07G171200.1	KVRLGSSPPSCRGKCYECSPCTAVQVPTLWSSAAGPRPRGDRVATLSNYKPVGWKCQCRDRLYEP
	Setaria_italica	LWRS01000006.1	KVRLGSSPPSCRGKCYECSPCTAVQVPTMSVGPSGPSAARSRARAQPRADEVATLSNYKPVGWKCQCRDRLYP
	Setaria_viridis	Sevir.6G196300	KVRLGSSPPSCRGKCYECSPCTAVQVPTMSVGPSGPSAARSRARAQPRADEVATLSNYKPVGWKCQCRDRLYEP
	Panicum virgatum	Pavir.6NG287600.1	KVRLGSSPPSCRGKCYECSPCTAVQVPALSTGPSGPSSAAARARTRARAAAGEVATLSNYKPVGWKCQCRDRLYEP
	Panicum hallii	Pahal.6G243400.1	KVRLGSSPPSCRGKCYECSPCTAVQVPTLSTGPSGPSSAAAARPRTRRARGADDEVATLSNYKPVGWKCQCRDRLYEP
	Alloteropsis_semialata	QPGU01000682.1	KVRLGSSPPSCRGKCYECSPCTAVQVPTLSTGPSGPSSAAAAAARSRRTRARADEVATLSNYKPVGWKCQCRDRLFEP
	Echinochloa_crus	JADDKO010000024.1	KVRLGSSPPSCRAKCYECSPCTAVQVPTLTTGQSGPSAAVATRARADAVASLSNYKPVGWKCQCRDRLYEP
	Chasmanthium_laxum	Chala.05G054500.1	KVRLGSSPPSCRGKCYECSPCTAVQVPTMSAVPSGPATAAAAARSRPRADDAPLVATLSNYKPVGWKCQCRDRLYEP
	Digitaria_exilis	JACEFO010001135.1	KVRLGSSPPSCRGKCYECSPCTAVQVPTLSVGPSVPSAAAARPRTRVSDEVATLSNYKPVGWKCQCRDRLYEP
	Dichanthelium_oligosanthes	LWDX02022935.1	KVRLGSSPPSCRGKCYECSPCTAVQVPTLSVGPSGPSAAATRAQARADEVATLSNYKPVGWKCQCRDRLYEP

## Sheet: Sup. Table 7
Supplemental Table 7: The data of degree of awn formation measured in Hyogo field during 1992-2003
ID	1992	1993	1994	1995	1996	1997	1998	1999	2000	2001	2002	2003	average	153*	128**
JRC024										3			3	Yes	no
JRC027										1			1	Yes	no
JRC033					0	0	0		0				0	Yes	Yes
JRC034										5			5	Yes	no
JRC037	5.5	4.5	4.5	5.5	5.5								5.1	Yes	Yes
KOB001		2	0	0					0				0.5	Yes	Yes
KOB002										0			0	Yes	no
KOB003									6	6			6	Yes	Yes
KOB004	0	0	0	0									0	Yes	Yes
KOB005										4			4	Yes	no
KOB006				0	4	0	1		0				1	Yes	Yes
KOB008				6	6	6	5.5						5.875	Yes	Yes
KOB009									2	3.5			2.75	Yes	Yes
KOB010					0	2	0		0				0.5	Yes	Yes
KOB011	0	0	0	0									0	Yes	Yes
KOB012									0	0			0	Yes	Yes
KOB013										0			0	Yes	no
KOB014									0	0			0	Yes	Yes
KOB015	0	0	0	0	0	0	0		0				0	Yes	Yes
KOB017					6	6	6						6	Yes	Yes
KOB018									2	3			2.5	Yes	Yes
KOB019	0	2	0	0	0	0	0	0	0				0.222222	Yes	Yes
KOB020				5	5.5		4						4.83333	Yes	Yes
KOB021	0	0	0	0	0	0	0		0				0	Yes	Yes
KOB022	0	0	0	1	0	4	0		0				0.625	Yes	Yes
KOB024										3			3	Yes	no
KOB026	6	6	6	6	6		6						6	Yes	Yes
KOB027	0	3.5	3.5	4					4				3	Yes	Yes
KOB028				4	5								4.5	Yes	Yes
KOB029					0								0	Yes	no
KOB031	0	1	0	0	0		0						0.166667	Yes	Yes
KOB032	6	6	4.5	4	4								4.9	Yes	Yes
KOB033		0	0	0									0	Yes	Yes
KOB034				3.5	3.5	5	3.5						3.875	Yes	Yes
KOB037	0	0	0	0	0	0	0						0	Yes	Yes
KOB039	0	3.5	3.5	4	4	4	3.5	4	4	3.5	3	4	3.41667	Yes	Yes
KOB040	0	0	0	0									0	Yes	Yes
KOB041		4	4	4									4	Yes	Yes
KOB043	4	3.5	4	4.5									4	Yes	Yes
KOB044	0	4	0	1									1.25	Yes	Yes
KOB045	0	0	0	0	0	0	0	0	0	0	0	0	0	Yes	Yes
KOB046	6	6	6	6	6	6	6	6					6	Yes	Yes
KOB048	0												0	Yes	no
KOB050										4			4	Yes	no
KOB051		0	0	0					0				0	Yes	Yes
KOB052	4	3.5	3.5	6									4.25	Yes	Yes
KOB055	0	1	4										1.66667	Yes	Yes
KOB060										4			4	Yes	no
KOB061									4	4			4	Yes	Yes
KOB064					2	4							3	Yes	Yes
KOB065						3.5	4						3.75	Yes	Yes
KOB067								3	4				3.5	Yes	Yes
KOB068			0	0									0	Yes	Yes
KOB070		5.5	5										5.25	Yes	Yes
KOB071	4	4	4.5	4									4.125	Yes	Yes
KOB073								3	3.5				3.25	Yes	Yes
KOB076									0	0			0	Yes	Yes
KOB077	0	0	0	0	0				0				0	Yes	Yes
KOB078								0					0	Yes	no
KOB079	0	2	2	4	4								2.4	Yes	Yes
KOB080									4	4.5			4.25	Yes	Yes
KOB086									0	0			0	Yes	Yes
KOB087	4	4	5	4	4.5	4	4	4					4.1875	Yes	Yes
KOB088										0			0	Yes	no
KOB089	0	0	0	0	0	0	0		0				0	Yes	Yes
KOB090	6	5.5	6	5.5	5.5	5.5	5.5	6	5.5				5.66667	Yes	Yes
KOB091			6	4	5								5	Yes	Yes
KOB092	3.5	4	4	2	4								3.5	Yes	Yes
KOB093								2	3.5	3	3	4	3.1	Yes	Yes
KOB094								3					3	Yes	no
KOB095										3			3	Yes	no
KOB100										0			0	Yes	no
KOB102										2			2	Yes	no
KOB103	0	0	0	0									0	Yes	Yes
KOB104									3	3			3	Yes	Yes
KOB107	0	0	0	0	1	0	0	0					0.125	Yes	Yes
KOB108								3					3	Yes	no
KOB109	0	0	0	0	0	4	3.5		0				0.9375	Yes	Yes
KOB111				4.5	6								5.25	Yes	Yes
KOB113	0	0	4	2									1.5	Yes	Yes
KOB114	4	4.5	4	4									4.125	Yes	Yes
KOB115					0	0							0	Yes	Yes
KOB116								3.5	4				3.75	Yes	Yes
KOB117	5.5	5.5	6	5.5					4.5				5.4	Yes	Yes
KOB118	0	0	0	0	0	0	0	0	0	0	0	0	0	Yes	Yes
KOB119	0	0	0	0									0	Yes	Yes
KOB122								0	0				0	Yes	Yes
KOB123		5	4.5	4.5									4.66667	Yes	Yes
KOB124							5	4.5					4.75	Yes	Yes
KOB126										0			0	Yes	no
KOB127	0	0	0	0									0	Yes	Yes
KOB128									0	0			0	Yes	Yes
KOB130			4	4.5									4.25	Yes	Yes
KOB133				0	0								0	Yes	Yes
KOB134	4	3.5	4	2	4	4	4	4	4	2	4	3	3.54167	Yes	Yes
KOB135	6	4.5	5.5	4.5									5.125	Yes	Yes
KOB136	4	4	5	5	5	4.5	4	5	4				4.5	Yes	Yes
KOB140							0	2					1	Yes	Yes
KOB142	0	0	0	0	0	0	0	0	0	0	0	0	0	Yes	Yes
KOB144	0	0	0	0	0								0	Yes	Yes
KOB145									3.5				3.5	Yes	no
KOB147				5	5.5	5							5.16667	Yes	Yes
KOB148					2	4	3.5						3.16667	Yes	Yes
KOB150				2	4	3.5							3.16667	Yes	Yes
KOB151	0	1	0	0									0.25	Yes	Yes
KOB152	0	0	0										0	Yes	Yes
KOB153	0	0	0	0									0	Yes	Yes
KOB154	0	2		0	2		0						0.8	Yes	Yes
KOB155	0	0	4	1									1.25	Yes	Yes
KOB156	2	2	1	0									1.25	Yes	Yes
KOB157			4	4									4	Yes	Yes
KOB158	4	3.5	2	4									3.375	Yes	Yes
KOB159	0	0	0	0									0	Yes	Yes
KOB160	3.5	4	4	4			4						3.9	Yes	Yes
KOB161	0	0	0	0			0						0	Yes	Yes
KOB162	0	0	0	0									0	Yes	Yes
KOB163		0	0	0	0	0							0	Yes	Yes
KOB164		0	0	0									0	Yes	Yes
KOB165	3.5	3.5	5	3.5									3.875	Yes	Yes
KOB166	4	3.5	5	4									4.125	Yes	Yes
KOB167	0	0	0	0	0		0						0	Yes	Yes
KOB168					4								4	Yes	no
KOB169	0	0	0	0									0	Yes	Yes
KOB170				4	4								4	Yes	Yes
KOB171					6	6	5.5		5.5				5.75	Yes	Yes
KOB172	0	1	0	0	2	0							0.5	Yes	Yes
KOB173	4	3.5	4	0	2.5								2.8	Yes	Yes
KOB174		2	0	3.5									1.83333	Yes	Yes
KOB175	6	6	6						5.5				5.875	Yes	Yes
KOB176	6	5.5	5										5.5	Yes	Yes
KOB177		0	0	0	0	2							0.4	Yes	Yes
KOB178	4	3.5	5										4.16667	Yes	Yes
KOB179	3.5	4	4										3.83333	Yes	Yes
KOB180		5.5	5										5.25	Yes	Yes
KOB181			5	4.5									4.75	Yes	Yes
KOB182	6	5	6	5									5.5	Yes	Yes
KOB183	4.5	3.5	4										4	Yes	Yes
KOB184		3.5	4	0	1								2.125	Yes	Yes
KOB185		3.5	4	0	2								2.375	Yes	Yes
KOB186		3.5	3.5	0	0								1.75	Yes	Yes
KOB187	4	4	5.5	5									4.625	Yes	Yes
NAR016									4	4			4	Yes	Yes
NAR023										0			0	Yes	no
NAR027	0	2	4	2									2	Yes	Yes
NAR049										0			0	Yes	no
NAR051									0	0			0	Yes	Yes
NAR085	0	0	0	0									0	Yes	Yes
NAR099										3			3	Yes	no
NAR114						0	0	0	0				0	Yes	Yes
NAR115										4			4	Yes	no
NAR116	0	2	0	0	0								0.4	Yes	Yes
NAR117	0	0	0	0									0	Yes	Yes
NAR120	4	2	2	2	2.5	2.5	2		1				2.25	Yes	Yes
	*GWAS was performed using all 153 lines.
	**Among the 153 lines, excluding lines that were measured only once, only those lines with multiple measurements (two or more) are extracted for the GWAS. In this case, 153 - 25 = 128 lines.
	measured only once
	If the cell is blank, it indicates that the measurement data is not available

## Sheet: Sup. Table 8
Supplemental Table 8: The data of awn length measured in Hyogo field during 1992-2003
ID	1992	1993	1994	1995	1996	1997	1998	1999	2000	2001	2002	2003	average	153*	128**
JRC024										3			3	Yes	no
JRC027										2			2	Yes	no
JRC033					0	0	0		0				0	Yes	Yes
JRC034										4			4	Yes	no
JRC037	3	3.5	3	4.5	4.5								3.7	Yes	Yes
KOB001		2	0	0					0				0.5	Yes	Yes
KOB002										0			0	Yes	no
KOB003									5	5			5	Yes	Yes
KOB004	0	0	0	0									0	Yes	Yes
KOB005										3			3	Yes	no
KOB006				0	2	0	2		0				0.8	Yes	Yes
KOB008				4.5	5	4.5	4.5						4.625	Yes	Yes
KOB009									3	3			3	Yes	Yes
KOB010					0	2	0		0				0.5	Yes	Yes
KOB011	0	0	0	0									0	Yes	Yes
KOB012									0	0			0	Yes	Yes
KOB013										0			0	Yes	no
KOB014									0	0			0	Yes	Yes
KOB015	0	0	0	0	0	0	0		0				0	Yes	Yes
KOB017					5	5	5						5	Yes	Yes
KOB018									2	2			2	Yes	Yes
KOB019	0	2	0	0	0	0	0	0	0				0.222222	Yes	Yes
KOB020				3.5	4.5		3						3.66667	Yes	Yes
KOB021	0	0	0	0	0	0	0		0				0	Yes	Yes
KOB022	0	0	0	2	0	3	0		0				0.625	Yes	Yes
KOB024										3			3	Yes	no
KOB026	4.5	4.5	5	4.5	5		5						4.75	Yes	Yes
KOB027	0	3	3	3					3				2.4	Yes	Yes
KOB028				3	4.5								3.75	Yes	Yes
KOB029					0								0	Yes	no
KOB031	0	2	0	0	0		0						0.333333	Yes	Yes
KOB032	4	4.5	4	3	4.5								4	Yes	Yes
KOB033		0	0	0									0	Yes	Yes
KOB034				3	3	4.5	3.5						3.5	Yes	Yes
KOB037	0	0	0	0	0	0	0						0	Yes	Yes
KOB039	0	3	3	3	3	3.5	3	3	3	3	3	3.5	2.83333	Yes	Yes
KOB040	0	0	0	0									0	Yes	Yes
KOB041		3	3	3									3	Yes	Yes
KOB043	3	3	3	4									3.25	Yes	Yes
KOB044	0	3	0	3									1.5	Yes	Yes
KOB045	0	0	0	0	0	0	0	0	0	0	0	0	0	Yes	Yes
KOB046	4.5	4.5	5	4.5	5	5	5	4.5					4.75	Yes	Yes
KOB048	0												0	Yes	no
KOB050										3			3	Yes	no
KOB051		0	0	0					0				0	Yes	Yes
KOB052	3	3	3	4.5									3.375	Yes	Yes
KOB055	0	3	3										2	Yes	Yes
KOB060										3			3	Yes	no
KOB061									3	3			3	Yes	Yes
KOB064					2	3							2.5	Yes	Yes
KOB065						3	3						3	Yes	Yes
KOB067								3	3				3	Yes	Yes
KOB068			0	0									0	Yes	Yes
KOB070		3.5	4										3.75	Yes	Yes
KOB071	4	3	3	3									3.25	Yes	Yes
KOB073								3	3				3	Yes	Yes
KOB076									0	0			0	Yes	Yes
KOB077	0	0	0	0	0				0				0	Yes	Yes
KOB078								0					0	Yes	no
KOB079	0	2	3	3	3								2.2	Yes	Yes
KOB080									3	3.5			3.25	Yes	Yes
KOB086									0	0			0	Yes	Yes
KOB087	3	3	3	3	3.5	3.5	3	3					3.125	Yes	Yes
KOB088										0			0	Yes	no
KOB089	0	0	0	0	0	0	0		0				0	Yes	Yes
KOB090	4.5	3.5	4	4.5	5	4.5	5	4.5	4.5				4.44444	Yes	Yes
KOB091			4	3	4.5								3.83333	Yes	Yes
KOB092	3	3	3	2	3								2.8	Yes	Yes
KOB093								3	3	3	3	3	3	Yes	Yes
KOB094								3					3	Yes	no
KOB095										3			3	Yes	no
KOB100										0			0	Yes	no
KOB102										3			3	Yes	no
KOB103	0	0	0	0									0	Yes	Yes
KOB104									3	3			3	Yes	Yes
KOB107	0	0	0	0	2	0	0	0					0.25	Yes	Yes
KOB108								3					3	Yes	no
KOB109	0	0	0	0	0	3	3		0				0.75	Yes	Yes
KOB111				3	4.5								3.75	Yes	Yes
KOB113	0	0	3	2									1.25	Yes	Yes
KOB114	3.5	3	3	3									3.125	Yes	Yes
KOB115					0	0							0	Yes	Yes
KOB116								3	3.5				3.25	Yes	Yes
KOB117	4	4	4	4					3.5				3.9	Yes	Yes
KOB118	0	0	0	0	0	0	0	0	0	0	0	0	0	Yes	Yes
KOB119	0	0	0	0									0	Yes	Yes
KOB122								0	0				0	Yes	Yes
KOB123		3	3	3									3	Yes	Yes
KOB124							4.5	3					3.75	Yes	Yes
KOB126										0			0	Yes	no
KOB127	0	0	0	0									0	Yes	Yes
KOB128									0	0			0	Yes	Yes
KOB130			4	3.5									3.75	Yes	Yes
KOB133				0	0								0	Yes	Yes
KOB134	3	3	3	3	3	3	3	3	3	3	3	3	3	Yes	Yes
KOB135	3.5	3	4	3.5									3.5	Yes	Yes
KOB136	3	3	3	3.5	4.5	3.5	3	3.5	3				3.33333	Yes	Yes
KOB140							0	3					1.5	Yes	Yes
KOB142	0	0	0	0	0	0	0	0	0	0	0	0	0	Yes	Yes
KOB144	0	0	0	0	0								0	Yes	Yes
KOB145									3.5				3.5	Yes	no
KOB147				3.5	4.5	3.5							3.83333	Yes	Yes
KOB148					2	3.5	3						2.83333	Yes	Yes
KOB150				3	3	3							3	Yes	Yes
KOB151	0	3	0	0									0.75	Yes	Yes
KOB152	0	0	0										0	Yes	Yes
KOB153	0	0	0	0									0	Yes	Yes
KOB154	0	2		0	2		0						0.8	Yes	Yes
KOB155	0	0	2	2									1	Yes	Yes
KOB156	3	3	3	0									2.25	Yes	Yes
KOB157			3	3									3	Yes	Yes
KOB158	3	3	2	3									2.75	Yes	Yes
KOB159	0	0	0	0									0	Yes	Yes
KOB160	3	3	3	3			3						3	Yes	Yes
KOB161	0	0	0	0			0						0	Yes	Yes
KOB162	0	0	0	0									0	Yes	Yes
KOB163		0	0	0	0	0							0	Yes	Yes
KOB164		0	0	0									0	Yes	Yes
KOB165	3	3	3	3									3	Yes	Yes
KOB166	3	3	4	3									3.25	Yes	Yes
KOB167	0	0	0	0	0		0						0	Yes	Yes
KOB168					3								3	Yes	no
KOB169	0	0	0	0									0	Yes	Yes
KOB170				3	3								3	Yes	Yes
KOB171					5	4.5	4.5		4.5				4.625	Yes	Yes
KOB172	0	3	0	0	2	0							0.833333	Yes	Yes
KOB173	3	3	3	0	3								2.4	Yes	Yes
KOB174		2	0	3									1.66667	Yes	Yes
KOB175	5	4.5	5						5				4.875	Yes	Yes
KOB176	4	4.5	4										4.16667	Yes	Yes
KOB177		0	0	0	0	2							0.4	Yes	Yes
KOB178	3	3	4										3.33333	Yes	Yes
KOB179	3	3	3										3	Yes	Yes
KOB180		3.5	3.5										3.5	Yes	Yes
KOB181			4	3									3.5	Yes	Yes
KOB182	4	3.5	4.5	4									4	Yes	Yes
KOB183	3	3	3										3	Yes	Yes
KOB184		3	3	0	3								2.25	Yes	Yes
KOB185		3	3	0	3								2.25	Yes	Yes
KOB186		3	3	0	0								1.5	Yes	Yes
KOB187	3	3	4	4									3.5	Yes	Yes
R016									3	3			3	Yes	Yes
R023										0			0	Yes	no
R027	0	2	3	3									2	Yes	Yes
R049										0			0	Yes	no
R051									0	0			0	Yes	Yes
R085	0	0	0	0									0	Yes	Yes
R099										3			3	Yes	no
R114						0	0	0	0				0	Yes	Yes
R115										3			3	Yes	no
R116	0	2	0	0	0								0.4	Yes	Yes
R117	0	0	0	0									0	Yes	Yes
R120	3	2	2	1	2	2	2		2				2	Yes	Yes
	*GWAS was performed using all 153 lines.
	**Among the 153 lines, excluding lines that were measured only once, only those lines with multiple measurements (two or more) are extracted for the GWAS. In this case, 153 - 25 = 128 lines.
	measured only once
	If the cell is blank, it indicates that the measurement data is not available

## Sheet: Sup. Table 9
Supplemental Table 9: List of DNA polymorphisms found in GWAS candidate regions Chr5_5.7Mb-6.5 Mb.
Chr	POS	REF	ALT	p-val (awn length)	p-val (degree of awn formation)	Annotation	Annotation_Impact	MSU	RAP	HGVS.c	HGVS.p	cDNA.pos/cDNA.length	CDS.pos/CDS.length	AA.pos/AA.length	Remark
5	5786078	G	C	10.3761	10.3944	missense_variant	MODERATE	LOC_Os05g10620	Os05g0194500	c.392C>G	p.Pro131Arg	445/1445	392/1074	131/357	predicted as ONAC085 by both MSU and RAP.
5	5793349	C	T	10.5534	10.5651	missense_variant	MODERATE	LOC_Os05g10630	Os05g0194600	c.865G>A	p.Ala289Thr	865/1809	865/1326	289/441	predicted as O-sialoglycoprotein endopeptidase by both MSU and RAP.
5	5815242	C	G	11.2642	11.1796	missense_variant	MODERATE	LOC_Os05g10650	Os05g0194900	c.1600C>G	p.Arg534Gly	1798/2101	1600/1629	534/542	predicted as 6-phosphofructokinase by both MSU and RAP.
5	5831580	A	G	9.31005	9.11671	missense_variant	MODERATE	LOC_Os05g10660	None	c.3046T>C	p.Cys1016Arg	3046/3108	3046/3108	1016/1035	predicted as a transposon by MSU, and not predicted as a gene by RAP.
5	5831711	G	A	9.27241	9.30313	missense_variant	MODERATE	LOC_Os05g10660	None	c.2915C>T	p.Pro972Leu	2915/3108	2915/3108	972/1035
5	5832179	G	A	9.1943	9.03279	stop_gained	HIGH	LOC_Os05g10660	None	c.2536C>T	p.Arg846*	2536/3108	2536/3108	846/1035
5	5832448	C	T	8.9261	9.05937	missense_variant	MODERATE	LOC_Os05g10660	None	c.2267G>A	p.Cys756Tyr	2267/3108	2267/3108	756/1035
5	5832995	A	G	9.57828	9.612	missense_variant	MODERATE	LOC_Os05g10660	None	c.1720T>C	p.Tyr574His	1720/3108	1720/3108	574/1035
5	5833460	T	C	8.65035	8.40902	missense_variant	MODERATE	LOC_Os05g10660	None	c.1255A>G	p.Lys419Glu	1255/3108	1255/3108	419/1035
5	5833872	G	C	9.25157	9.15476	missense_variant	MODERATE	LOC_Os05g10660	None	c.960C>G	p.Asp320Glu	960/3108	960/3108	320/1035
5	5833912	C	A	11.7175	11.5328	missense_variant	MODERATE	LOC_Os05g10660	None	c.920G>T	p.Arg307Leu	920/3108	920/3108	307/1035
5	5833930	C	T	9.83032	9.79071	missense_variant	MODERATE	LOC_Os05g10660	None	c.902G>A	p.Arg301His	902/3108	902/3108	301/1035
5	5833985	G	A	9.67869	9.6167	missense_variant	MODERATE	LOC_Os05g10660	None	c.847C>T	p.Arg283Trp	847/3108	847/3108	283/1035
5	5834383	A	G	9.96362	9.94154	missense_variant	MODERATE	LOC_Os05g10660	None	c.449T>C	p.Met150Thr	449/3108	449/3108	150/1035
5	5834384	T	C	9.96362	9.94154	missense_variant	MODERATE	LOC_Os05g10660	None	c.448A>G	p.Met150Val	448/3108	448/3108	150/1035
5	5834459	G	A	10.5412	10.3732	stop_gained	HIGH	LOC_Os05g10660	None	c.373C>T	p.Gln125*	373/3108	373/3108	125/1035
5	5834554	C	T	10.1887	10.426	stop_gained	HIGH	LOC_Os05g10660	None	c.278G>A	p.Trp93*	278/3108	278/3108	93/1035
5	5847976	T	C	8.33227	8.54032	missense_variant	MODERATE	LOC_Os05g10670	Os05t0195101	c.316A>G	p.Thr106Ala	316/2247	316/1395	106/464	predicted as zinc finger CCCH type family protein by both MSU and RAP.
5	5856512	A	G	6.24731	6.34946	missense_variant	MODERATE	LOC_Os05g10680	Os05g0195500	c.100A>G	p.Thr34Ala	206/477	100/273	34/90	no homologs in grass plants only except O.glaberrima, O.glumipatula, and O.rufipogon.
5	6358459	C	T	6.49085	5.55554	splice_donor_variant&intron_variant	HIGH	LOC_Os05g11260	Os05g0202500	c.*236+1G>A					not predicted as a gene in RAP.
5	6397897	C	T	20.2367	18.2613	missense_variant	MODERATE	None	Os05t0202900	c.233C>T	p.Ala78Val	233/666	233/666	78/221	not predicted as a gene in MSU.
5	6498166	A	G	20.9378	18.5301	missense_variant	MODERATE	None	Os05t0204163	c.223T>C	p.Cys75Arg	223/457	223/372	75/123	not predicted as a gene in MSU.
	The four genes highlighted in pink were advanced for further analysis.

## Sheet: Sup. Table10
	Supplemental Table 10: List of candidate DNA polymorphisms found in GWAS.
Chr	pos	LOC	RAPid	pval (length of awn)	pval (number of awn)	CDSpos	CDSsize	ref	alt	codon	AAref	AAalt	AApos	AAsize	annotation by MSU, and comments on the effects of amino acid substitution
5	5786078	LOC_Os05g10620.1	Os05g0194500	10.4	10.4	392	1074	C	G	CCC->CGC	P	R	131	358	no apical meristem protein, putative, expressed. ONAC085. Its homologs are widespread in dicot and monocot plants. The substituted proline131 is present within a very well conserved region in this NAC protein group, but only Oryze with the AA genome, sorghum, and sugarcane share this residue as proline, while all other plants are conserved with threonine.
5	5793349	LOC_Os05g10630.1	Os05g0194600	10.6	10.6	865	1326	G	A	GCA->ACA	A	T	289	442	O-sialoglycoprotein endopeptidase, putative, expressed. Its homologs are widespread in monocots and dicots. The alanine 289 is present within a well-conserved region of this proteolytic enzyme family and is conserved alanine both in monocot and dicot plants. However, in same dicot plants such as poplar, Salix, pepper, and Ipomoa, this alanine is substituted with threonine. Thus, this A289T substi…
5	5815242	LOC_Os05g10650.1	Os05g0194900	11.3	11.2	1600	1629	C	G	CGC->GGC	R	G	534	543	6-phosphofructokinase, putative, expressed. Its homologs are widespread in monocots and dicots. The substituted arginine 534 is located on the C-terminal side of the protein, in a region that is poorly conserved within the Poaceae, and it is unlikely that this R534G substitution will affect the function of this protein.
5	5847976	LOC_Os05g10670.1	Os05g0195200	8.3	8.5	316	1395	A	G	ACG->GCG	T	A	106	465	zinc finger CCCH type family protein, putative, expressed. Its homologs are present in dicotyledonous and monocotyledonous plants. The substituted threonine 106 is located in a region that is not conserved within the Poaceae, and it is unlikely that this T106A substitution will affect the function of this protein.
